# Supplementary material for: 5-Cyano-1,3-phenyl­ene di­acetate
Source: Acta Crystallogr Sect E Struct Rep Online. 2014 May 24;70(Pt 6):o712. doi: 10.1107/S1600536814011374 (PMC4051073; doi:10.1107/S1600536814011374)
Supplement: Supplementary file 1 [file e-70-0o712-sup1.cif]

##############################################################################
#                                                                            #
# This CIF contains the data in a paper accepted for publication in          #
# Acta Crystallographica Section E. It conforms to the requirements of       #
# Notes for Authors for Acta Crystallographica Section E, and has been       #
# peer reviewed under the auspices of the IUCr Commission on Journals.       #
#                                                                            #
# Full details of the Crystallographic Information File format               #
# are given in the paper "The Crystallographic Information File (CIF):       #
# a New Standard Archive File for Crystallography" by S. R. Hall, F. H.      #
# Allen and I. D. Brown [Acta Cryst. (1991), A47, 655-685].                  #
#                                                                            #
# The current version of the core CIF dictionary is obtainable from          #
# ftp://ftp.iucr.org/pub/cif_core.dic.                                       #
#                                                                            #
# Software is freely available for graphical display of the structure(s)     #
# in this CIF. For information consult the CIF software page                 #
# http://www.iucr.org/resources/cif/software.                                #
#                                                                            #
# This file may be used for bona fide research purposes within the           #
# scientific community so long as proper attribution is given to the journal # 
# article from which it was obtained.                                        #
#                                                                            #
##############################################################################
data_global
_audit_creation_method     'WinGX routine CIF_UPDATE'
_audit_conform_dict_name     cif_core.dic
_audit_conform_dict_version     2.3
_journal_date_recd_electronic     2014-05-02
_journal_date_accepted     2014-05-16
_journal_name_full     'Acta Crystallographica, Section E'
_journal_year     2014
_journal_volume     70
_journal_issue      6
_journal_page_first     o712
_journal_page_last     o712
_journal_paper_category     QO
_journal_paper_doi     10.1107/S1600536814011374
_journal_coeditor_code     CV5455
_publ_contact_author_name     'Carr, Andrew J.'
_publ_contact_author_address
;
Department of Chemistry
Austin College
900 North Grand, Suite 61651
Sherman, TX 75090-4400
USA
;
_publ_contact_author_email     acarr@austincollege.edu
_publ_contact_author_fax      0E*****
_publ_contact_author_phone      0E*****
_publ_section_title
;
5-Cyano-1,3-phenylene diacetate
;
_publ_section_title_footnote     .
loop_
    _publ_author_name
    _publ_author_address
    'Bahar Abbassi '
;
Department of Chemistry
Austin College
900 North Grand
Sherman, TX 75090-4400
USA
;
    'Brumfield, Michela'
;
Department of Chemistry
Austin College
900 North Grand
Sherman, TX 75090-4400
USA
;
    'Jones, Lloyd M.'
;
Department of Chemistry
Austin College
900 North Grand
Sherman, TX 75090-4400
USA
;
    'Nesterov, Vladimir N.'
;
Department of Chemistry
University of North Texas
1155 Union Circle, #305070
Denton, TX 76203-5070
USA
;
    'Andrew J. Carr'
;
Department of Chemistry
Austin College
900 North Grand
Sherman, TX 75090-4400
USA
;
_publ_section_synopsis
;
Synthesis of 5-cyano-1,3-phenylene diacetate from 3,5-bis(acetoxy)benzamide
using mild dehydration conditions and its structural characterization are
reported.
;
data_I
_audit_creation_method     SHELXL-97
_database_code_depnum_ccdc_archive     'CCDC 1003659'
_chemical_name_systematic
;
5-Cyano-1,3-phenylene diacetate
;
_chemical_name_common     ?
_chemical_formula_moiety     'C11 H9 N O4'
_chemical_formula_sum     'C11 H9 N O4'
_chemical_formula_iupac     'C11 H9 N O4'
_chemical_formula_weight     219.19
_chemical_melting_point     ?
_symmetry_cell_setting     monoclinic
_symmetry_space_group_name_H-M     'P 21/c'
_symmetry_space_group_name_Hall     '-P 2ybc'
loop_
    _symmetry_equiv_pos_as_xyz
    'x, y, z'
    '-x, y+1/2, -z+1/2'
    '-x, -y, -z'
    'x, -y-1/2, z-1/2'
_cell_length_a     6.2293(5)
_cell_length_b     21.1153(17)
_cell_length_c     8.5989(7)
_cell_angle_alpha     90.00
_cell_angle_beta     109.1710(10)
_cell_angle_gamma     90.00
_cell_volume     1068.32(15)
_cell_formula_units_Z     4
_cell_measurement_reflns_used     6321
_cell_measurement_theta_min     2.77
_cell_measurement_theta_max     27.08
_cell_measurement_temperature     200(2)
_exptl_crystal_description     block
_exptl_crystal_colour     colourless
_exptl_crystal_size_max     0.22
_exptl_crystal_size_mid     0.16
_exptl_crystal_size_min     0.10
_exptl_crystal_density_diffrn     1.363
_exptl_crystal_density_meas     ?
_exptl_crystal_density_method     'not measured'
_exptl_crystal_F_000     456
_exptl_absorpt_coefficient_mu     0.105
_exptl_absorpt_correction_type     multi-scan
_exptl_absorpt_process_details     '(SADABS; Bruker, 2007)'
_exptl_absorpt_correction_T_min     0.9770
_exptl_absorpt_correction_T_max     0.9897
_exptl_special_details     ?
_diffrn_ambient_temperature     200(2)
_diffrn_radiation_type     MoK\a
_diffrn_radiation_wavelength     0.71073
_diffrn_radiation_source     'fine-focus sealed tube'
_diffrn_radiation_monochromator     graphite
_diffrn_measurement_device_type     'Bruker APEXII CCD'
_diffrn_measurement_method     '\w scans'
_diffrn_detector_area_resol_mean     ?
_diffrn_reflns_number     14252
_diffrn_reflns_av_R_equivalents     0.0246
_diffrn_reflns_av_sigmaI/netI     0.0137
_diffrn_reflns_theta_min     1.93
_diffrn_reflns_theta_max     27.08
_diffrn_reflns_theta_full     27.08
_diffrn_measured_fraction_theta_max     0.999
_diffrn_measured_fraction_theta_full     0.999
_diffrn_reflns_limit_h_min     -7
_diffrn_reflns_limit_h_max     7
_diffrn_reflns_limit_k_min     -27
_diffrn_reflns_limit_k_max     27
_diffrn_reflns_limit_l_min     -10
_diffrn_reflns_limit_l_max     10
_refine_special_details
;
Refinement of <i>F</i>^2^ against ALL reflections. The weighted <i>R</i>-factor
<i>wR</i> and goodness of fit <i>S</i> are based on <i>F</i>^2^, conventional
<i>R</i>-factors <i>R</i> are based on <i>F</i>, with <i>F</i> set to zero for
negative <i>F</i>^2^. The threshold expression of <i>F</i>^2^ >
\s(<i>F</i>^2^) is used only for calculating <i>R</i>-factors(gt) <i>etc</i>.
and is not relevant to the choice of reflections for refinement.
<i>R</i>-factors based on <i>F</i>^2^ are statistically about twice as large
as those based on <i>F</i>, and <i>R</i>- factors based on ALL data will be
even larger.
;
_reflns_number_total     2340
_reflns_number_gt     2067
_reflns_threshold_expression     I>2sigma(I)
_refine_ls_structure_factor_coef     Fsqd
_refine_ls_matrix_type     full
_refine_ls_R_factor_all     0.0350
_refine_ls_R_factor_gt     0.0309
_refine_ls_wR_factor_gt     0.0883
_refine_ls_wR_factor_ref     0.0923
_refine_ls_goodness_of_fit_ref     1.013
_refine_ls_restrained_S_all     1.013
_refine_ls_number_reflns     2340
_refine_ls_number_parameters     148
_refine_ls_number_restraints     0
_refine_ls_hydrogen_treatment     constr
_refine_ls_weighting_scheme     calc
_refine_ls_weighting_details
              'calc w=1/[\s^2^(Fo^2^)+(0.05P)^2^+0.2P] where P=(Fo^2^+2Fc^2^)/3'
_atom_sites_solution_hydrogens     geom
_atom_sites_solution_primary     direct
_atom_sites_solution_secondary     difmap
_refine_ls_shift/su_max     0.001
_refine_ls_shift/su_mean     0.000
_refine_diff_density_max     0.173
_refine_diff_density_min     -0.130
_refine_ls_extinction_method     'SHELXL97 (Sheldrick, 2008)'
_refine_ls_extinction_coef     0.015(3)
_refine_ls_extinction_expression
                                  'Fc^*^=kFc[1+0.001xFc^2^\l^3^/sin(2\q)]^-1/4^'
loop_
    _atom_type_symbol
    _atom_type_description
    _atom_type_scat_dispersion_real
    _atom_type_scat_dispersion_imag
    _atom_type_scat_source
    'C' 'C' 0.0033 0.0016
                         'International Tables Vol C Tables 4.2.6.8 and 6.1.1.4'
    'H' 'H' 0.0000 0.0000
                         'International Tables Vol C Tables 4.2.6.8 and 6.1.1.4'
    'N' 'N' 0.0061 0.0033
                         'International Tables Vol C Tables 4.2.6.8 and 6.1.1.4'
    'O' 'O' 0.0106 0.0060
                         'International Tables Vol C Tables 4.2.6.8 and 6.1.1.4'
_computing_data_collection     'APEX2 (Bruker, 2007)'
_computing_cell_refinement     'SAINT (Bruker, 2007)'
_computing_data_reduction     'SAINT (Bruker, 2007)'
_computing_structure_solution     'SHELXS97 (Sheldrick, 2008)'
_computing_structure_refinement     'SHELXL97 (Sheldrick, 2008)'
_computing_molecular_graphics     'ORTEPIII (Burnett & Johnson, 1996)'
_computing_publication_material     'SHELXTL (Sheldrick, 2008)'
loop_
    _atom_site_type_symbol
    _atom_site_label
    _atom_site_fract_x
    _atom_site_fract_y
    _atom_site_fract_z
    _atom_site_U_iso_or_equiv
    _atom_site_adp_type
    _atom_site_calc_flag
    _atom_site_refinement_flags
    _atom_site_occupancy
    _atom_site_symmetry_multiplicity
    _atom_site_disorder_assembly
    _atom_site_disorder_group
    O O1 0.44864(12) 0.62983(4) 0.67935(9) 0.0388(2) Uani d . 1 1 . .
    C C1 0.26158(17) 0.53192(5) 0.30796(13) 0.0347(2) Uani d . 1 1 . .
    N N1 -0.0537(2) 0.45024(6) 0.17554(15) 0.0578(3) Uani d . 1 1 . .
    O O2 0.11962(15) 0.68031(4) 0.55736(11) 0.0484(2) Uani d . 1 1 . .
    C C2 0.26753(17) 0.55886(5) 0.45661(13) 0.0345(2) Uani d . 1 1 . .
    H H2A 0.1601 0.5470 0.5083 0.041 Uiso calc R 1 1 . .
    O O3 0.73998(13) 0.60722(4) 0.23031(10) 0.0397(2) Uani d . 1 1 . .
    C C3 0.43337(17) 0.60332(5) 0.52755(13) 0.0331(2) Uani d . 1 1 . .
    O O4 0.67580(16) 0.71218(4) 0.23128(11) 0.0493(2) Uani d . 1 1 . .
    C C4 0.59239(17) 0.62130(5) 0.45604(13) 0.0349(2) Uani d . 1 1 . .
    H H4A 0.7062 0.6517 0.5071 0.042 Uiso calc R 1 1 . .
    C C5 0.58096(17) 0.59369(5) 0.30774(13) 0.0339(2) Uani d . 1 1 . .
    C C6 0.41844(18) 0.54912(5) 0.23152(14) 0.0355(2) Uani d . 1 1 . .
    H H6A 0.4137 0.5307 0.1297 0.043 Uiso calc R 1 1 . .
    C C7 0.27412(18) 0.66893(5) 0.67974(13) 0.0361(2) Uani d . 1 1 . .
    C C8 0.3085(2) 0.69393(6) 0.84782(15) 0.0490(3) Uani d . 1 1 . .
    H H8A 0.1718 0.7167 0.8487 0.073 Uiso calc R 1 1 . .
    H H8B 0.4387 0.7229 0.8795 0.073 Uiso calc R 1 1 . .
    H H8C 0.3377 0.6587 0.9261 0.073 Uiso calc R 1 1 . .
    C C9 0.77434(19) 0.66931(5) 0.19634(14) 0.0374(3) Uani d . 1 1 . .
    C C10 0.9438(2) 0.67242(6) 0.10879(19) 0.0531(3) Uani d . 1 1 . .
    H H10A 0.9422 0.7149 0.0623 0.080 Uiso calc R 1 1 . .
    H H10B 0.9055 0.6410 0.0199 0.080 Uiso calc R 1 1 . .
    H H10C 1.0956 0.6634 0.1864 0.080 Uiso calc R 1 1 . .
    C C11 0.0867(2) 0.48624(5) 0.23206(15) 0.0410(3) Uani d . 1 1 . .
loop_
    _atom_site_aniso_label
    _atom_site_aniso_U_11
    _atom_site_aniso_U_22
    _atom_site_aniso_U_33
    _atom_site_aniso_U_12
    _atom_site_aniso_U_13
    _atom_site_aniso_U_23
    O1 0.0349(4) 0.0484(5) 0.0320(4) 0.0001(3) 0.0095(3) -0.0013(3)
    C1 0.0325(5) 0.0302(5) 0.0416(6) -0.0003(4) 0.0125(4) 0.0017(4)
    N1 0.0610(7) 0.0529(6) 0.0611(7) -0.0218(5) 0.0224(6) -0.0100(5)
    O2 0.0467(5) 0.0513(5) 0.0431(5) 0.0103(4) 0.0091(4) -0.0065(4)
    C2 0.0307(5) 0.0358(5) 0.0392(6) 0.0002(4) 0.0142(4) 0.0042(4)
    O3 0.0395(4) 0.0349(4) 0.0539(5) -0.0003(3) 0.0278(4) 0.0008(3)
    C3 0.0309(5) 0.0361(5) 0.0322(5) 0.0034(4) 0.0101(4) 0.0021(4)
    O4 0.0627(6) 0.0390(4) 0.0547(5) 0.0099(4) 0.0309(4) 0.0054(4)
    C4 0.0280(5) 0.0349(5) 0.0406(6) -0.0003(4) 0.0099(4) 0.0017(4)
    C5 0.0303(5) 0.0328(5) 0.0425(6) 0.0028(4) 0.0171(4) 0.0044(4)
    C6 0.0379(5) 0.0320(5) 0.0392(5) 0.0024(4) 0.0160(4) -0.0002(4)
    C7 0.0380(5) 0.0363(5) 0.0370(6) -0.0058(4) 0.0163(4) -0.0014(4)
    C8 0.0608(8) 0.0515(7) 0.0400(6) -0.0111(6) 0.0238(6) -0.0082(5)
    C9 0.0389(6) 0.0358(5) 0.0394(6) -0.0003(4) 0.0153(4) 0.0021(4)
    C10 0.0602(8) 0.0441(7) 0.0695(9) -0.0025(6) 0.0411(7) 0.0047(6)
    C11 0.0437(6) 0.0377(6) 0.0443(6) -0.0053(5) 0.0183(5) -0.0017(5)
_geom_special_details
;
All e.s.d.'s (except the e.s.d. in the dihedral angle between two l.s. planes)
are estimated using the full covariance matrix. The cell e.s.d.'s are taken
into account individually in the estimation of e.s.d.'s in distances, angles
and torsion angles; correlations between e.s.d.'s in cell parameters are only
used when they are defined by crystal symmetry. An approximate (isotropic)
treatment of cell e.s.d.'s is used for estimating e.s.d.'s involving l.s.
planes.
;
loop_
    _geom_bond_atom_site_label_1
    _geom_bond_atom_site_label_2
    _geom_bond_site_symmetry_2
    _geom_bond_distance
    _geom_bond_publ_flag
    O1 C7 . 1.3661(13) ?
    O1 C3 . 1.3944(12) ?
    C1 C2 . 1.3884(15) ?
    C1 C6 . 1.3930(15) ?
    C1 C11 . 1.4409(15) ?
    N1 C11 . 1.1402(15) ?
    O2 C7 . 1.1943(14) ?
    C2 C3 . 1.3809(15) ?
    C2 H2A . 0.9500 ?
    O3 C9 . 1.3752(13) ?
    O3 C5 . 1.3926(12) ?
    C3 C4 . 1.3797(14) ?
    O4 C9 . 1.1865(13) ?
    C4 C5 . 1.3826(15) ?
    C4 H4A . 0.9500 ?
    C5 C6 . 1.3800(15) ?
    C6 H6A . 0.9500 ?
    C7 C8 . 1.4866(16) ?
    C8 H8A . 0.9800 ?
    C8 H8B . 0.9800 ?
    C8 H8C . 0.9800 ?
    C9 C10 . 1.4859(16) ?
    C10 H10A . 0.9800 ?
    C10 H10B . 0.9800 ?
    C10 H10C . 0.9800 ?
loop_
    _geom_angle_atom_site_label_1
    _geom_angle_atom_site_label_2
    _geom_angle_atom_site_label_3
    _geom_angle_site_symmetry_1
    _geom_angle_site_symmetry_3
    _geom_angle
    _geom_angle_publ_flag
    C7 O1 C3 . . 115.80(8) ?
    C2 C1 C6 . . 121.12(10) ?
    C2 C1 C11 . . 118.61(9) ?
    C6 C1 C11 . . 120.26(10) ?
    C3 C2 C1 . . 118.37(9) ?
    C3 C2 H2A . . 120.8 ?
    C1 C2 H2A . . 120.8 ?
    C9 O3 C5 . . 118.81(8) ?
    C4 C3 C2 . . 122.18(10) ?
    C4 C3 O1 . . 117.94(9) ?
    C2 C3 O1 . . 119.84(9) ?
    C3 C4 C5 . . 117.91(10) ?
    C3 C4 H4A . . 121.0 ?
    C5 C4 H4A . . 121.0 ?
    C6 C5 C4 . . 122.22(9) ?
    C6 C5 O3 . . 116.03(9) ?
    C4 C5 O3 . . 121.68(9) ?
    C5 C6 C1 . . 118.20(10) ?
    C5 C6 H6A . . 120.9 ?
    C1 C6 H6A . . 120.9 ?
    O2 C7 O1 . . 122.08(10) ?
    O2 C7 C8 . . 127.04(11) ?
    O1 C7 C8 . . 110.88(10) ?
    C7 C8 H8A . . 109.5 ?
    C7 C8 H8B . . 109.5 ?
    H8A C8 H8B . . 109.5 ?
    C7 C8 H8C . . 109.5 ?
    H8A C8 H8C . . 109.5 ?
    H8B C8 H8C . . 109.5 ?
    O4 C9 O3 . . 122.96(10) ?
    O4 C9 C10 . . 127.40(11) ?
    O3 C9 C10 . . 109.62(9) ?
    C9 C10 H10A . . 109.5 ?
    C9 C10 H10B . . 109.5 ?
    H10A C10 H10B . . 109.5 ?
    C9 C10 H10C . . 109.5 ?
    H10A C10 H10C . . 109.5 ?
    H10B C10 H10C . . 109.5 ?
    N1 C11 C1 . . 178.16(13) ?
loop_
    _geom_hbond_atom_site_label_D
    _geom_hbond_atom_site_label_H
    _geom_hbond_atom_site_label_A
    _geom_hbond_site_symmetry_A
    _geom_hbond_distance_DH
    _geom_hbond_distance_HA
    _geom_hbond_distance_DA
    _geom_hbond_angle_DHA
    C4 H4A O2 1_655 0.95 2.54 3.3495(14) 143
    C10 H10A O2 4_675 0.98 2.48 3.3738(15) 151
_iucr_refine_instructions_details
;
TITL str0758_0m in P2(1)/c
CELL 0.71073   6.2293  21.1153   8.5989  90.000 109.171  90.000
ZERR    4.00   0.0005   0.0017   0.0007   0.000   0.001   0.000
LATT  1
SYMM -X, 0.5+Y, 0.5-Z
SFAC C H N O
UNIT 44 36 4 16
TEMP -73.170
SIZE 0.098 0.163 0.222
acta
L.S. 9
BOND $h
HTAB
FMAP 2
PLAN 20
EQIV $1 1+x, y, z
EQIV $2 1+x, 3/2-y, -0.5 +z
HTAB C4 O2_$1
HTAB C10 O2_$2
WGHT    0.050000    0.200000
EXTI    0.014772
FVAR       0.26240
O1    4    0.448645    0.629826    0.679346    11.00000    0.03485    0.04838 =
         0.03199   -0.00131    0.00946    0.00008
C1    1    0.261585    0.531922    0.307960    11.00000    0.03248    0.03021 =
         0.04158    0.00168    0.01251   -0.00033
N1    3   -0.053714    0.450237    0.175537    11.00000    0.06105    0.05293 =
         0.06109   -0.01004    0.02242   -0.02182
O2    4    0.119620    0.680312    0.557356    11.00000    0.04668    0.05134 =
         0.04307   -0.00655    0.00915    0.01025
C2    1    0.267531    0.558860    0.456613    11.00000    0.03065    0.03577 =
         0.03918    0.00419    0.01419    0.00017
AFIX  43
H2A   2    0.160150    0.546993    0.508254    11.00000   -1.20000
AFIX   0
O3    4    0.739977    0.607216    0.230308    11.00000    0.03948    0.03488 =
         0.05387    0.00077    0.02779   -0.00026
C3    1    0.433365    0.603325    0.527552    11.00000    0.03086    0.03609 =
         0.03223    0.00206    0.01008    0.00339
O4    4    0.675803    0.712181    0.231284    11.00000    0.06273    0.03904 =
         0.05467    0.00539    0.03089    0.00995
C4    1    0.592385    0.621302    0.456043    11.00000    0.02804    0.03494 =
         0.04058    0.00169    0.00989   -0.00027
AFIX  43
H4A   2    0.706151    0.651696    0.507096    11.00000   -1.20000
AFIX   0
C5    1    0.580958    0.593690    0.307735    11.00000    0.03034    0.03283 =
         0.04246    0.00440    0.01714    0.00285
C6    1    0.418441    0.549116    0.231518    11.00000    0.03790    0.03196 =
         0.03916   -0.00018    0.01601    0.00241
AFIX  43
H6A   2    0.413669    0.530658    0.129681    11.00000   -1.20000
AFIX   0
C7    1    0.274117    0.668931    0.679743    11.00000    0.03797    0.03632 =
         0.03698   -0.00145    0.01631   -0.00579
C8    1    0.308491    0.693932    0.847819    11.00000    0.06076    0.05150 =
         0.04005   -0.00816    0.02380   -0.01111
AFIX 137
H8A   2    0.171814    0.716716    0.848656    11.00000   -1.50000
H8B   2    0.438660    0.722886    0.879461    11.00000   -1.50000
H8C   2    0.337659    0.658676    0.926138    11.00000   -1.50000
AFIX   0
C9    1    0.774335    0.669308    0.196337    11.00000    0.03892    0.03585 =
         0.03938    0.00213    0.01532   -0.00032
C10   1    0.943836    0.672418    0.108786    11.00000    0.06016    0.04409 =
         0.06952    0.00468    0.04105   -0.00253
AFIX 137
H10A  2    0.942234    0.714860    0.062298    11.00000   -1.50000
H10B  2    0.905503    0.641023    0.019933    11.00000   -1.50000
H10C  2    1.095560    0.663423    0.186385    11.00000   -1.50000
AFIX   0
C11   1    0.086686    0.486242    0.232062    11.00000    0.04374    0.03768 =
         0.04432   -0.00174    0.01835   -0.00525
HKLF 4
REM  str0758_0m in P2(1)/c
REM R1 =  0.0309 for   2067 Fo > 4sig(Fo)  and  0.0350 for all   2340 data
REM    148 parameters refined using      0 restraints
END
WGHT      0.0393      0.2123
REM Highest difference peak  0.173,  deepest hole -0.130,  1-sigma level  0.028
Q1    1   0.5432  0.5602  0.2925  11.00000  0.05    0.17
Q2    1   1.0030  0.6322  0.0860  11.00000  0.05    0.17
Q3    1   0.2854  0.6820  0.7694  11.00000  0.05    0.17
Q4    1   0.4695  0.5830  0.2555  11.00000  0.05    0.16
Q5    1   0.3076  0.5520  0.2607  11.00000  0.05    0.16
Q6    1   0.2288  0.5567  0.3569  11.00000  0.05    0.16
Q7    1   0.3061  0.5326  0.4015  11.00000  0.05    0.15
Q8    1   0.4865  0.6169  0.4785  11.00000  0.05    0.15
Q9    1   0.5381  0.6013  0.4995  11.00000  0.05    0.15
Q10   1   0.3220  0.5928  0.4688  11.00000  0.05    0.15
Q11   1   0.1566  0.5162  0.2668  11.00000  0.05    0.15
Q12   1   0.3972  0.5666  0.5201  11.00000  0.05    0.15
Q13   1   0.8830  0.6720  0.1527  11.00000  0.05    0.14
Q14   1   0.6254  0.5930  0.4059  11.00000  0.05    0.14
Q15   1   0.5361  0.6208  0.3538  11.00000  0.05    0.13
Q16   1   0.2313  0.6992  0.5882  11.00000  0.05    0.12
Q17   1   0.3113  0.7382  0.8483  11.00000  0.05    0.11
Q18   1   0.6435  0.6035  0.2675  11.00000  0.05    0.10
Q19   1   0.0875  0.4515  0.2532  11.00000  0.05    0.10
Q20   1   1.0127  0.7122  0.1106  11.00000  0.05    0.10
;
