# Supplementary material for: 5-Cyano-1,3-phenyl­ene di­acetate
Source: Acta Crystallogr Sect E Struct Rep Online. 2014 May 24;70(Pt 6):o712. doi: 10.1107/S1600536814011374 (PMC4051073; doi:10.1107/S1600536814011374)
Supplement: Supplementary file 2 [file e-70-0o712-Isup2.hkl]

# 
# h,k,l, Fc-squared, Fo-squared, sigma(Fo-squared) and status flag 
# 
data_I
_shelx_title ' str0758_0m in P2(1)/c' 
_shelx_refln_list_code          4 
_shelx_F_calc_maximum      126.84 
_exptl_crystal_F_000       456.00 
_reflns_d_resolution_high  0.7807 
 
loop_ 
 _symmetry_equiv_pos_as_xyz 
 'x, y, z' 
 '-x, y+1/2, -z+1/2' 
 '-x, -y, -z' 
 'x, -y-1/2, z-1/2' 
 
_cell_length_a     6.2293 
_cell_length_b    21.1153 
_cell_length_c     8.5989 
_cell_angle_alpha  90.000 
_cell_angle_beta  109.171 
_cell_angle_gamma  90.000 
 
_shelx_F_squared_multiplier     1.000 
 
loop_ 
 _refln_index_h 
 _refln_index_k 
 _refln_index_l 
 _refln_F_squared_calc 
 _refln_F_squared_meas 
 _refln_F_squared_sigma 
 _refln_observed_status 
   1   0   0     1746.77     1663.47     24.87 o 
   2   0   0      390.33      349.81      4.02 o 
   3   0   0      306.78      301.78      4.45 o 
   4   0   0       99.64       97.69      1.64 o 
   5   0   0       49.58       48.54      1.16 o 
   6   0   0      900.02      939.66     13.04 o 
   7   0   0      174.79      168.23      4.62 o 
   1   1   0       25.20       20.97      0.28 o 
   2   1   0       83.99       98.02      0.97 o 
   3   1   0      241.11      228.98      2.31 o 
   4   1   0       45.40       40.14      0.66 o 
   5   1   0        2.75        3.79      0.35 o 
   6   1   0      193.18      197.89      3.37 o 
   7   1   0        3.90        3.40      0.67 o 
   0   2   0      126.74      115.56      2.25 o 
   1   2   0       14.69       11.51      0.17 o 
   2   2   0      623.16      606.05      5.19 o 
   3   2   0       35.73       34.92      0.57 o 
   4   2   0       50.35       47.58      0.78 o 
   5   2   0       41.61       43.01      0.88 o 
   6   2   0      193.85      187.01      2.91 o 
   7   2   0        9.86        9.58      0.94 o 
   1   3   0      218.01      230.12      1.74 o 
   2   3   0      194.18      193.57      1.70 o 
   3   3   0      114.03      114.46      1.20 o 
   4   3   0        3.48        3.47      0.24 o 
   5   3   0       80.08       80.95      1.27 o 
   6   3   0       12.23       12.85      0.84 o 
   7   3   0       28.30       32.82      1.28 o 
   0   4   0     4400.57     4095.12     76.99 o 
   1   4   0     3707.65     3697.30     26.57 o 
   2   4   0      204.74      237.60      2.16 o 
   3   4   0      210.56      222.75      2.21 o 
   4   4   0       50.93       49.16      0.77 o 
   5   4   0      149.46      148.28      1.89 o 
   6   4   0      102.55       99.40      1.99 o 
   7   4   0       62.29       61.58      1.65 o 
   1   5   0     1077.04     1093.28      8.32 o 
   2   5   0        7.75        5.16      0.19 o 
   3   5   0      110.06      124.91      1.29 o 
   4   5   0        1.84        1.89      0.27 o 
   5   5   0      175.78      172.98      2.34 o 
   6   5   0       99.58      105.51      2.04 o 
   7   5   0       32.32       33.29      1.29 o 
   0   6   0     1656.75     1522.09     16.34 o 
   1   6   0     3294.43     3247.09     24.67 o 
   2   6   0      133.24      122.14      1.48 o 
   3   6   0       14.43       20.23      0.39 o 
   4   6   0       11.85       11.15      0.76 o 
   5   6   0      180.08      181.02      2.43 o 
   6   6   0        3.02        2.46      0.51 o 
   7   6   0       44.15       46.74      1.45 o 
   1   7   0     5162.35     5175.25     39.42 o 
   2   7   0      140.88      161.63      2.02 o 
   3   7   0      157.54      176.05      1.98 o 
   4   7   0      106.31      104.26      2.50 o 
   5   7   0       25.29       25.07      0.83 o 
   6   7   0       48.84       47.17      1.57 o 
   7   7   0      108.29      119.57      2.40 o 
   0   8   0     1514.75     1585.87     17.09 o 
   1   8   0     1719.79     1746.06     14.13 o 
   2   8   0      624.85      670.19      5.34 o 
   3   8   0      200.73      186.54      2.00 o 
   4   8   0        2.70        2.74      0.34 o 
   5   8   0       59.85       61.44      1.27 o 
   6   8   0        8.81        6.95      0.60 o 
   7   8   0        0.26        0.84      0.49 o 
   1   9   0       72.43       79.95      0.89 o 
   2   9   0      486.33      504.27      4.78 o 
   3   9   0        0.10        0.05      0.17 o 
   4   9   0       56.82       59.73      1.16 o 
   5   9   0      117.58      108.45      1.78 o 
   6   9   0        0.20        0.20      0.34 o 
   7   9   0        1.52        1.05      0.50 o 
   0  10   0      234.47      268.41      3.32 o 
   1  10   0      299.63      305.57      2.64 o 
   2  10   0       65.42       53.67      1.01 o 
   3  10   0        6.96        6.91      0.37 o 
   4  10   0       89.25       86.26      1.46 o 
   5  10   0        2.52        2.73      0.42 o 
   6  10   0        0.05       -0.16      0.35 o 
   7  10   0        3.51        3.60      0.81 o 
   1  11   0      477.77      474.80      4.19 o 
   2  11   0       44.91       49.72      0.70 o 
   3  11   0        3.99        4.52      0.42 o 
   4  11   0      144.24      148.00      2.09 o 
   5  11   0        0.42        0.70      0.44 o 
   6  11   0        0.74        0.07      0.36 o 
   0  12   0      601.34      608.80      7.02 o 
   1  12   0     1003.75      997.98      7.85 o 
   2  12   0       12.07       18.31      0.44 o 
   3  12   0       54.18       60.14      1.04 o 
   4  12   0        0.67       -0.16      0.28 o 
   5  12   0        3.14        2.98      0.45 o 
   6  12   0        0.19        0.31      0.38 o 
   1  13   0       61.42       64.16      0.86 o 
   2  13   0       27.57       30.74      0.57 o 
   3  13   0       49.42       52.58      0.92 o 
   4  13   0       32.79       35.06      0.94 o 
   5  13   0      238.99      229.37      3.04 o 
   6  13   0       12.51       18.81      1.04 o 
   0  14   0     1401.73     1490.67     16.38 o 
   1  14   0       29.60       22.08      0.48 o 
   2  14   0       51.61       56.74      0.83 o 
   3  14   0       32.06       27.56      0.72 o 
   4  14   0       15.96       14.02      0.70 o 
   5  14   0        3.87        3.10      0.47 o 
   6  14   0      136.38      143.40      2.38 o 
   1  15   0      367.72      381.01      3.38 o 
   2  15   0        0.28        0.03      0.17 o 
   3  15   0      222.45      203.16      2.75 o 
   4  15   0       23.39       22.95      0.86 o 
   5  15   0        2.92        2.83      0.46 o 
   6  15   0       28.95       29.46      1.67 o 
   0  16   0        2.14        5.03      0.46 o 
   1  16   0       17.64       18.33      0.51 o 
   2  16   0      111.13      108.43      1.33 o 
   3  16   0       16.47       20.23      0.64 o 
   4  16   0       11.00        9.73      0.61 o 
   5  16   0        0.19       -0.36      0.36 o 
   6  16   0        1.68        2.30      0.65 o 
   1  17   0       68.95       70.33      1.00 o 
   2  17   0       16.82       13.85      0.55 o 
   3  17   0      158.27      153.43      1.96 o 
   4  17   0        0.00       -0.02      0.37 o 
   5  17   0        3.34        4.70      0.78 o 
   0  18   0      593.26      590.02      7.16 o 
   1  18   0       13.65       12.56      0.48 o 
   2  18   0       27.08       27.30      0.86 o 
   3  18   0       21.31       21.55      0.99 o 
   4  18   0       47.35       45.35      1.35 o 
   5  18   0        1.62        2.18      0.55 o 
   1  19   0       76.01       73.46      1.81 o 
   2  19   0        8.86        9.87      0.61 o 
   3  19   0       10.33        9.49      0.92 o 
   4  19   0        7.64        9.33      0.78 o 
   5  19   0        5.76        6.63      0.73 o 
   0  20   0        1.23        1.16      0.50 o 
   1  20   0       38.41       38.30      0.90 o 
   2  20   0        5.83        4.95      0.56 o 
   3  20   0       14.53       15.51      0.88 o 
   4  20   0        1.25        0.33      0.43 o 
   5  20   0        6.60        9.17      1.04 o 
   1  21   0       42.08       41.19      1.06 o 
   2  21   0       21.83       21.08      0.91 o 
   3  21   0        1.55        0.69      0.42 o 
   4  21   0        7.74        7.19      0.73 o 
   0  22   0        7.65       10.09      1.25 o 
   1  22   0        0.00       -0.37      0.37 o 
   2  22   0      111.34      110.97      2.19 o 
   3  22   0       17.04       14.56      1.08 o 
   4  22   0       25.47       25.56      1.31 o 
   1  23   0       10.19       10.19      0.78 o 
   2  23   0       12.28       10.96      0.83 o 
   3  23   0       26.02       23.94      1.39 o 
   0  24   0       15.06       15.45      1.42 o 
   1  24   0        5.93        5.58      0.67 o 
   2  24   0        2.87        2.45      0.56 o 
   3  24   0        2.09        1.19      0.78 o 
   1  25   0       12.19       13.30      0.93 o 
   2  25   0        0.18       -0.40      0.40 o 
   0  26   0      138.60      144.16      4.37 o 
   1  26   0        0.02       -0.46      0.47 o 
   2  26   0        0.88        1.26      0.59 o 
  -7   1   1      152.11      157.74      2.73 o 
  -6   1   1       91.54       94.09      1.73 o 
  -5   1   1      127.69      126.83      1.65 o 
  -4   1   1        4.99        7.30      0.31 o 
  -3   1   1       78.74       72.69      0.85 o 
  -2   1   1      550.33      530.01      4.14 o 
  -1   1   1      162.52      153.13      1.23 o 
   0   1   1     2818.84     2742.21     25.37 o 
   1   1   1     5749.01     5822.49     44.22 o 
   2   1   1       23.29       19.76      0.38 o 
   3   1   1      103.30      108.40      1.23 o 
   4   1   1        6.11        6.51      0.35 o 
   5   1   1       26.07       27.86      0.73 o 
   6   1   1       53.52       58.43      1.48 o 
   7   1   1       18.75       17.80      1.22 o 
  -7   2   1        0.01        0.23      0.43 o 
  -6   2   1      318.94      328.11      3.86 o 
  -5   2   1      422.11      420.95      4.08 o 
  -4   2   1       48.75       49.06      0.90 o 
  -3   2   1      103.64       97.70      1.80 o 
  -2   2   1      104.11      101.44      1.19 o 
  -1   2   1      690.80      664.34      4.78 o 
   0   2   1     1331.29     1244.27      8.47 o 
   1   2   1     1707.75     1748.80     13.27 o 
   2   2   1     2953.53     2879.24     23.33 o 
   3   2   1       67.90       71.00      0.95 o 
   4   2   1       23.54       23.93      0.56 o 
   5   2   1        0.16        0.25      0.27 o 
   6   2   1        0.09        0.16      0.38 o 
   7   2   1        0.10       -0.44      0.47 o 
  -7   3   1        0.03       -0.04      0.45 o 
  -6   3   1      142.68      146.81      2.89 o 
  -5   3   1      379.30      369.61      3.68 o 
  -4   3   1      140.78      140.96      1.65 o 
  -3   3   1      381.37      376.36      3.45 o 
  -2   3   1        1.13        1.88      0.17 o 
  -1   3   1    11429.76    11659.90    155.32 o 
   0   3   1      276.68      288.05      2.66 o 
   1   3   1    16087.35    15696.72    254.65 o 
   2   3   1     2004.83     2020.80     15.29 o 
   3   3   1      120.89      121.14      1.30 o 
   4   3   1      227.77      227.73      2.24 o 
   5   3   1      186.81      187.36      2.42 o 
   6   3   1       12.24       12.29      0.82 o 
   7   3   1       57.56       58.22      1.83 o 
  -7   4   1      143.14      145.15      2.61 o 
  -6   4   1      162.55      160.53      2.62 o 
  -5   4   1        2.70        3.31      0.38 o 
  -4   4   1        2.37        5.18      0.35 o 
  -3   4   1     1295.74     1333.83     11.08 o 
  -2   4   1     3704.26     3853.54     41.43 o 
  -1   4   1     3481.52     3412.20     30.88 o 
   0   4   1      851.33      832.52      9.06 o 
   1   4   1     2660.78     2603.42     42.09 o 
   2   4   1       65.88       59.00      0.76 o 
   3   4   1      336.71      352.26      3.06 o 
   4   4   1       26.53       26.22      0.76 o 
   5   4   1       11.20       12.28      0.67 o 
   6   4   1       24.82       24.99      1.87 o 
   7   4   1       84.60       80.48      2.18 o 
  -7   5   1        6.43        6.68      0.80 o 
  -6   5   1       84.34       81.02      1.75 o 
  -5   5   1      672.72      642.12      6.34 o 
  -4   5   1      325.67      348.23      3.39 o 
  -3   5   1      583.15      575.07      5.07 o 
  -2   5   1      280.31      291.44      2.57 o 
  -1   5   1     2344.34     2377.96     18.13 o 
   0   5   1     2508.15     2458.15     20.50 o 
   1   5   1     1344.00     1400.89     11.37 o 
   2   5   1      458.26      467.58      4.43 o 
   3   5   1       44.96       57.44      0.78 o 
   4   5   1      234.75      233.87      2.29 o 
   5   5   1       28.76       25.29      0.97 o 
   6   5   1       12.91       11.69      0.80 o 
   7   5   1       44.52       46.35      1.49 o 
  -7   6   1       13.76       13.49      0.92 o 
  -6   6   1        4.60        4.36      0.56 o 
  -5   6   1        0.07       -0.15      0.28 o 
  -4   6   1       16.98       14.12      0.63 o 
  -3   6   1       72.95       76.45      1.08 o 
  -2   6   1      120.70      121.71      1.39 o 
  -1   6   1     1210.24     1222.99      9.31 o 
   0   6   1      165.82      172.80      1.70 o 
   1   6   1     4447.82     4557.17     38.70 o 
   2   6   1        6.76       11.30      0.39 o 
   3   6   1       28.18       26.60      0.56 o 
   4   6   1        2.59        4.22      0.28 o 
   5   6   1       26.43       25.97      0.85 o 
   6   6   1        0.26       -0.25      0.34 o 
   7   6   1       75.30       81.41      1.96 o 
  -7   7   1        0.62        0.48      0.48 o 
  -6   7   1        0.35        0.25      0.33 o 
  -5   7   1       82.23       74.64      1.39 o 
  -4   7   1      548.08      548.60      5.03 o 
  -3   7   1        0.76        0.32      0.18 o 
  -2   7   1       28.57       33.46      0.55 o 
  -1   7   1      988.10     1014.85      8.33 o 
   0   7   1       70.33       66.22      0.63 o 
   1   7   1        9.38       10.13      0.35 o 
   2   7   1      210.40      199.64      2.03 o 
   3   7   1       21.88       19.34      0.52 o 
   4   7   1      214.30      195.22      2.22 o 
   5   7   1       19.16       23.24      0.82 o 
   6   7   1        6.73        5.59      0.56 o 
   7   7   1        0.40        1.56      0.72 o 
  -7   8   1       22.75       25.55      1.23 o 
  -6   8   1        1.53        1.23      0.40 o 
  -5   8   1      115.28      112.20      1.77 o 
  -4   8   1       69.88       63.43      1.08 o 
  -3   8   1      288.65      281.91      2.53 o 
  -2   8   1      161.18      151.49      1.47 o 
  -1   8   1      371.02      365.50      3.58 o 
   0   8   1     1170.66     1210.34      9.27 o 
   1   8   1       81.09       91.50      0.96 o 
   2   8   1       61.90       73.56      1.30 o 
   3   8   1       34.56       38.26      0.74 o 
   4   8   1        1.40        2.52      0.31 o 
   5   8   1       28.25       28.76      0.89 o 
   6   8   1        1.85        1.37      0.41 o 
  -7   9   1        3.47        2.95      0.62 o 
  -6   9   1       97.77       95.13      1.74 o 
  -5   9   1      228.42      220.78      4.45 o 
  -4   9   1      352.08      329.10      3.65 o 
  -3   9   1        2.26        4.50      0.36 o 
  -2   9   1      194.96      209.80      1.99 o 
  -1   9   1        0.10        0.15      0.13 o 
   0   9   1       61.87       72.13      1.10 o 
   1   9   1     1059.41     1094.08      8.47 o 
   2   9   1     4636.12     4708.27     38.16 o 
   3   9   1        2.96        1.19      0.22 o 
   4   9   1       62.55       56.28      1.16 o 
   5   9   1      102.27      101.30      1.75 o 
   6   9   1        7.37        8.81      0.65 o 
  -7  10   1       86.19       96.12      2.37 o 
  -6  10   1        1.11        0.90      0.37 o 
  -5  10   1       47.41       48.07      1.13 o 
  -4  10   1        0.81        0.80      0.36 o 
  -3  10   1      141.83      143.44      1.49 o 
  -2  10   1     2162.55     2243.23     17.75 o 
  -1  10   1      491.92      515.18      4.21 o 
   0  10   1       19.15       25.49      0.44 o 
   1  10   1      163.59      157.45      1.53 o 
   2  10   1      335.39      328.62      3.16 o 
   3  10   1      470.59      468.23      4.38 o 
   4  10   1       36.95       37.97      0.96 o 
   5  10   1       25.07       27.58      1.04 o 
   6  10   1        7.00        7.13      0.64 o 
  -7  11   1       26.81       32.23      1.52 o 
  -6  11   1        0.56        0.64      0.38 o 
  -5  11   1       23.71       25.47      0.89 o 
  -4  11   1      247.33      231.86      2.84 o 
  -3  11   1      373.57      343.59      3.07 o 
  -2  11   1        0.01        0.05      0.15 o 
  -1  11   1     1008.54     1063.31      8.30 o 
   0  11   1        8.15        5.93      0.25 o 
   1  11   1      175.78      212.74      2.12 o 
   2  11   1      264.75      266.63      3.22 o 
   3  11   1       26.66       29.57      0.91 o 
   4  11   1        9.28       12.27      0.65 o 
   5  11   1       23.30       24.69      0.91 o 
   6  11   1        0.67        0.20      0.38 o 
  -6  12   1       23.07       22.45      1.00 o 
  -5  12   1       44.40       46.55      1.15 o 
  -4  12   1      101.69       92.99      1.89 o 
  -3  12   1      126.42      121.27      1.54 o 
  -2  12   1       64.64       61.07      0.84 o 
  -1  12   1        0.92        1.94      0.20 o 
   0  12   1       90.96       91.13      1.09 o 
   1  12   1       46.21       51.65      0.76 o 
   2  12   1      178.67      181.71      2.00 o 
   3  12   1       87.77       87.16      1.28 o 
   4  12   1      156.18      132.02      1.97 o 
   5  12   1       20.10       20.03      0.86 o 
   6  12   1        4.34        4.20      0.56 o 
  -6  13   1       16.37       18.33      0.92 o 
  -5  13   1       23.73       26.25      1.08 o 
  -4  13   1        1.41        1.67      0.36 o 
  -3  13   1        6.26        8.09      0.35 o 
  -2  13   1      136.46      128.41      1.43 o 
  -1  13   1        5.05        4.48      0.32 o 
   0  13   1      153.10      153.92      1.57 o 
   1  13   1      107.32      114.97      1.33 o 
   2  13   1        1.26        2.01      0.27 o 
   3  13   1      121.52      115.40      1.97 o 
   4  13   1       74.41       61.57      1.64 o 
   5  13   1       14.10       14.69      0.86 o 
   6  13   1        5.97        7.42      0.66 o 
  -6  14   1       20.35       21.43      1.28 o 
  -5  14   1       21.10       18.12      0.85 o 
  -4  14   1       83.61       80.77      1.46 o 
  -3  14   1       14.85       12.31      0.52 o 
  -2  14   1        7.50        9.98      0.40 o 
  -1  14   1        2.71        2.98      0.25 o 
   0  14   1      120.70      110.55      1.44 o 
   1  14   1       14.70       15.31      0.54 o 
   2  14   1       34.36       31.02      0.69 o 
   3  14   1       50.21       54.20      0.99 o 
   4  14   1       14.33       13.19      0.71 o 
   5  14   1        2.21        2.29      0.46 o 
   6  14   1        4.42        1.99      0.57 o 
  -6  15   1        5.18        7.89      0.68 o 
  -5  15   1       22.97       20.64      0.91 o 
  -4  15   1        1.67        1.59      0.33 o 
  -3  15   1       14.17       13.45      0.54 o 
  -2  15   1       70.31       78.26      1.08 o 
  -1  15   1       29.48       30.25      0.59 o 
   0  15   1        0.01        0.41      0.20 o 
   1  15   1      131.29      138.03      1.51 o 
   2  15   1       67.43       64.56      1.04 o 
   3  15   1       21.24       24.79      0.69 o 
   4  15   1        7.98        8.24      0.70 o 
   5  15   1       25.39       30.45      1.32 o 
  -6  16   1       97.10      104.76      1.99 o 
  -5  16   1       45.91       49.50      1.23 o 
  -4  16   1       36.21       36.39      0.99 o 
  -3  16   1       52.81       50.60      0.97 o 
  -2  16   1        0.27        0.93      0.22 o 
  -1  16   1       57.96       59.03      0.90 o 
   0  16   1      274.97      271.85      2.57 o 
   1  16   1      160.33      159.35      1.70 o 
   2  16   1       27.68       31.00      0.84 o 
   3  16   1        3.33        2.50      0.42 o 
   4  16   1        4.55        4.20      0.58 o 
   5  16   1        0.31       -0.48      0.48 o 
  -6  17   1        2.46        4.70      0.69 o 
  -5  17   1       20.52       21.20      0.94 o 
  -4  17   1        0.22        0.13      0.31 o 
  -3  17   1       97.52       98.94      1.46 o 
  -2  17   1       37.96       42.67      0.83 o 
  -1  17   1       13.20       14.82      0.50 o 
   0  17   1       81.64       85.30      1.30 o 
   1  17   1      122.06      124.55      1.65 o 
   2  17   1      163.78      146.02      2.10 o 
   3  17   1       38.83       29.46      1.10 o 
   4  17   1       22.71       21.22      1.08 o 
   5  17   1       56.38       59.43      1.66 o 
  -5  18   1        3.53        3.82      0.64 o 
  -4  18   1       37.81       36.80      1.03 o 
  -3  18   1        0.43        0.71      0.29 o 
  -2  18   1      116.60      121.59      1.51 o 
  -1  18   1      187.32      193.12      2.05 o 
   0  18   1      477.58      484.52      4.65 o 
   1  18   1       39.98       41.34      0.87 o 
   2  18   1       74.14       67.05      1.55 o 
   3  18   1        2.87        6.29      0.68 o 
   4  18   1        4.41        3.84      0.59 o 
   5  18   1        0.49       -0.21      0.43 o 
  -5  19   1        4.36        6.29      0.73 o 
  -4  19   1      125.74      121.62      2.77 o 
  -3  19   1       94.08       94.23      1.62 o 
  -2  19   1        1.44        2.17      0.30 o 
  -1  19   1       39.68       37.06      0.85 o 
   0  19   1        9.79       11.80      0.57 o 
   1  19   1      216.34      213.79      2.49 o 
   2  19   1        4.72        4.93      0.54 o 
   3  19   1      143.10      134.31      2.43 o 
   4  19   1       32.40       27.09      1.68 o 
   5  19   1        1.47        1.13      0.52 o 
  -5  20   1        5.79        5.73      0.70 o 
  -4  20   1       19.07       18.28      1.03 o 
  -3  20   1        3.74        2.61      0.47 o 
  -2  20   1       87.88       86.30      2.14 o 
  -1  20   1        0.90        1.63      0.32 o 
   0  20   1       30.48       29.36      0.79 o 
   1  20   1       55.84       57.47      1.29 o 
   2  20   1       11.60       13.47      0.74 o 
   3  20   1       19.07       18.07      1.27 o 
   4  20   1        1.54        1.09      0.48 o 
  -4  21   1        0.32        1.22      0.69 o 
  -3  21   1        0.89        0.72      0.52 o 
  -2  21   1       27.08       24.72      1.06 o 
  -1  21   1       12.98       11.99      0.70 o 
   0  21   1        0.51        0.09      0.28 o 
   1  21   1       57.73       58.02      1.27 o 
   2  21   1        8.11        8.84      0.64 o 
   3  21   1       35.04       35.29      1.22 o 
   4  21   1        0.48        0.55      0.50 o 
  -4  22   1       17.39       18.23      1.23 o 
  -3  22   1        3.79        4.97      0.89 o 
  -2  22   1        7.00        7.59      0.71 o 
  -1  22   1       53.64       54.89      1.28 o 
   0  22   1       33.60       34.44      1.02 o 
   1  22   1       39.18       40.42      1.08 o 
   2  22   1       25.60       24.97      0.97 o 
   3  22   1       32.37       31.99      1.22 o 
   4  22   1       17.74       15.04      1.30 o 
  -4  23   1        0.52        0.73      0.55 o 
  -3  23   1        9.81       10.19      0.94 o 
  -2  23   1        2.35        1.90      0.49 o 
  -1  23   1        8.04        7.48      0.71 o 
   0  23   1        0.88        1.38      0.43 o 
   1  23   1       29.82       31.67      1.20 o 
   2  23   1        6.90        8.20      0.75 o 
   3  23   1       12.05       12.69      0.90 o 
  -3  24   1        6.88        6.03      0.82 o 
  -2  24   1        3.76        2.69      0.57 o 
  -1  24   1        4.94        5.27      0.64 o 
   0  24   1        1.05        0.76      0.43 o 
   1  24   1       87.64       87.87      1.99 o 
   2  24   1        0.06       -0.39      0.42 o 
   3  24   1        0.32       -0.28      0.48 o 
  -3  25   1        2.60        3.03      0.70 o 
  -2  25   1        9.32       11.10      0.89 o 
  -1  25   1        2.21        2.20      0.53 o 
   0  25   1       12.49       13.51      0.93 o 
   1  25   1        1.33        2.49      0.57 o 
   2  25   1        0.00        0.21      0.49 o 
  -2  26   1       37.34       37.63      1.58 o 
  -1  26   1       47.27       47.28      1.49 o 
   0  26   1       20.38       23.97      1.50 o 
   1  26   1        0.02        0.15      0.48 o 
  -7   0   2        1.08        2.14      0.64 o 
  -6   0   2        1.37        1.21      0.55 o 
  -5   0   2        2.88        4.10      0.40 o 
  -4   0   2     3414.86     3451.87     61.18 o 
  -3   0   2      383.53      431.85      5.97 o 
  -2   0   2       98.17       88.78      1.72 o 
  -1   0   2       25.85       27.13      0.52 o 
   0   0   2     8647.98     8868.99    151.08 o 
   1   0   2     1391.48     1452.22     19.18 o 
   2   0   2     1392.39     1383.70     15.03 o 
   3   0   2     1939.49     2041.99     22.12 o 
   4   0   2       59.05       69.39      1.45 o 
   5   0   2       16.94       18.55      0.94 o 
   6   0   2      126.88      129.04      3.80 o 
  -7   1   2        2.73        2.07      0.51 o 
  -6   1   2        1.64        1.93      0.39 o 
  -5   1   2        1.09        1.73      0.28 o 
  -4   1   2        0.73        0.68      0.18 o 
  -3   1   2        7.16        7.45      0.42 o 
  -2   1   2        8.28       12.90      0.33 o 
  -1   1   2      333.98      330.34      2.65 o 
   0   1   2     1568.81     1517.29     10.90 o 
   1   1   2     2374.11     2396.02     19.06 o 
   2   1   2       95.34      110.62      1.15 o 
   3   1   2      339.28      318.81      2.87 o 
   4   1   2       30.38       26.72      0.61 o 
   5   1   2       24.09       22.74      0.65 o 
   6   1   2        9.16       10.76      0.91 o 
  -7   2   2       13.36       14.62      0.94 o 
  -6   2   2      187.35      184.22      2.53 o 
  -5   2   2       22.45       24.09      0.64 o 
  -4   2   2       26.76       25.58      0.60 o 
  -3   2   2      596.59      671.59      5.38 o 
  -2   2   2     3431.83     3488.94     26.64 o 
  -1   2   2     1139.28     1184.19      9.64 o 
   0   2   2      432.86      434.44      3.41 o 
   1   2   2      655.53      649.09      5.08 o 
   2   2   2      126.99      116.22      1.21 o 
   3   2   2        3.01        3.93      0.29 o 
   4   2   2      114.02      114.36      1.41 o 
   5   2   2        7.92        8.48      0.58 o 
   6   2   2       10.35       10.90      0.78 o 
  -7   3   2       15.70       18.72      1.02 o 
  -6   3   2       69.00       71.64      1.41 o 
  -5   3   2      120.03      114.92      1.54 o 
  -4   3   2       24.05       21.17      0.55 o 
  -3   3   2      147.82      153.58      1.49 o 
  -2   3   2       44.57       53.10      0.66 o 
  -1   3   2     1037.13     1020.21      7.78 o 
   0   3   2      316.23      329.05      2.85 o 
   1   3   2      213.83      204.97      1.91 o 
   2   3   2       49.81       54.59      1.01 o 
   3   3   2      484.48      452.25      3.87 o 
   4   3   2        0.10        0.15      0.26 o 
   5   3   2       21.23       21.76      0.83 o 
   6   3   2        0.38        0.69      0.42 o 
  -7   4   2        0.88        0.04      0.41 o 
  -6   4   2       72.84       73.32      1.77 o 
  -5   4   2       42.70       41.87      0.87 o 
  -4   4   2     1051.37     1047.23      8.95 o 
  -3   4   2      896.98      892.86      7.57 o 
  -2   4   2       44.95       52.17      0.70 o 
  -1   4   2      956.77      953.83      7.31 o 
   0   4   2      547.01      572.02      4.47 o 
   1   4   2      232.10      229.30      1.98 o 
   2   4   2     1018.58     1065.03      8.29 o 
   3   4   2       28.61       31.97      0.84 o 
   4   4   2       28.17       28.21      0.63 o 
   5   4   2       49.62       49.14      1.13 o 
   6   4   2        4.90        7.09      0.78 o 
  -7   5   2        9.27        8.78      0.75 o 
  -6   5   2      204.73      208.11      3.08 o 
  -5   5   2       67.05       72.06      1.17 o 
  -4   5   2      400.56      416.29      4.22 o 
  -3   5   2        9.46        7.24      0.35 o 
  -2   5   2      274.62      267.01      2.48 o 
  -1   5   2      864.24      875.74      8.47 o 
   0   5   2     5227.08     5248.14     42.26 o 
   1   5   2      264.63      278.57      2.65 o 
   2   5   2      164.28      153.52      1.52 o 
   3   5   2        2.62        1.01      0.18 o 
   4   5   2       64.92       56.91      1.19 o 
   5   5   2       25.54       26.23      0.91 o 
   6   5   2        3.85        4.22      0.58 o 
  -7   6   2        0.05       -0.07      0.40 o 
  -6   6   2       12.47       13.14      0.73 o 
  -5   6   2        3.53        4.42      0.40 o 
  -4   6   2       14.62       11.01      0.49 o 
  -3   6   2       20.93       35.03      0.66 o 
  -2   6   2      532.39      522.89      4.24 o 
  -1   6   2       31.76       30.02      0.45 o 
   0   6   2       44.70       34.63      0.54 o 
   1   6   2        5.39        9.34      0.42 o 
   2   6   2       11.51       12.06      0.42 o 
   3   6   2       14.73       16.88      0.44 o 
   4   6   2      145.81      150.92      1.88 o 
   5   6   2        8.19        8.36      0.66 o 
   6   6   2       52.55       50.59      1.43 o 
  -7   7   2        1.91        2.06      0.51 o 
  -6   7   2       35.40       36.72      1.02 o 
  -5   7   2      502.43      483.78      4.65 o 
  -4   7   2      101.54      100.41      1.37 o 
  -3   7   2      357.76      378.81      3.25 o 
  -2   7   2      468.65      440.94      3.64 o 
  -1   7   2      871.17      893.40      7.40 o 
   0   7   2       72.79       58.54      0.83 o 
   1   7   2       30.30       38.94      0.57 o 
   2   7   2      687.51      679.01      5.90 o 
   3   7   2        9.19        8.53      0.45 o 
   4   7   2       69.65       78.24      1.24 o 
   5   7   2       36.00       33.28      0.97 o 
   6   7   2        0.28        0.14      0.40 o 
  -7   8   2       16.90       20.53      1.10 o 
  -6   8   2       10.12        9.36      0.63 o 
  -5   8   2      667.41      645.92      6.42 o 
  -4   8   2       10.81        9.26      0.45 o 
  -3   8   2      601.82      612.74      5.39 o 
  -2   8   2       54.91       42.15      0.62 o 
  -1   8   2       16.27       17.87      0.36 o 
   0   8   2       19.30       21.55      0.49 o 
   1   8   2     1200.51     1227.91      9.47 o 
   2   8   2      363.87      352.93      3.33 o 
   3   8   2        1.60        1.09      0.25 o 
   4   8   2        9.64        7.33      0.47 o 
   5   8   2        6.47        6.00      0.53 o 
   6   8   2        1.00        0.83      0.41 o 
  -7   9   2        0.03       -0.37      0.37 o 
  -6   9   2        3.01        2.72      0.45 o 
  -5   9   2      122.69      119.11      1.87 o 
  -4   9   2       92.60       93.07      1.32 o 
  -3   9   2      106.36       95.64      1.28 o 
  -2   9   2      185.81      189.89      1.91 o 
  -1   9   2       42.17       44.19      0.75 o 
   0   9   2        5.01        6.79      0.40 o 
   1   9   2     2647.83     2608.47     19.74 o 
   2   9   2      525.13      536.60      5.58 o 
   3   9   2       63.72       60.95      1.01 o 
   4   9   2       93.80       88.64      1.36 o 
   5   9   2       18.90       16.52      0.82 o 
   6   9   2       27.08       26.40      1.09 o 
  -7  10   2        0.12       -0.41      0.41 o 
  -6  10   2        4.85        5.44      0.56 o 
  -5  10   2      254.07      253.59      3.15 o 
  -4  10   2       74.77       73.92      1.24 o 
  -3  10   2        7.30        7.55      0.33 o 
  -2  10   2     1551.17     1559.97     12.02 o 
  -1  10   2        4.58        5.29      0.43 o 
   0  10   2       70.07       70.44      1.02 o 
   1  10   2       31.67       41.53      0.78 o 
   2  10   2      193.09      200.59      2.15 o 
   3  10   2      285.89      266.55      2.80 o 
   4  10   2        3.46        2.80      0.40 o 
   5  10   2        6.42        5.68      0.55 o 
   6  10   2        8.65        9.06      0.72 o 
  -7  11   2        2.94        1.98      0.52 o 
  -6  11   2       43.68       44.85      1.19 o 
  -5  11   2        1.52        2.39      0.50 o 
  -4  11   2       88.37       86.81      1.28 o 
  -3  11   2       53.39       42.82      0.70 o 
  -2  11   2      111.86      113.22      1.26 o 
  -1  11   2      348.81      331.66      2.89 o 
   0  11   2      169.45      171.97      1.85 o 
   1  11   2       14.14       17.35      0.38 o 
   2  11   2       35.17       29.12      0.65 o 
   3  11   2        3.73        2.95      0.34 o 
   4  11   2       29.58       32.63      1.02 o 
   5  11   2        0.33        0.24      0.42 o 
   6  11   2        1.29        0.82      0.42 o 
  -7  12   2        3.39        3.43      0.60 o 
  -6  12   2        1.63        2.11      0.49 o 
  -5  12   2       58.47       65.19      1.35 o 
  -4  12   2      125.87      120.99      1.61 o 
  -3  12   2        7.86        8.76      0.40 o 
  -2  12   2       51.34       43.58      0.69 o 
  -1  12   2       27.74       20.23      0.50 o 
   0  12   2      219.51      206.31      2.19 o 
   1  12   2      235.32      216.11      2.27 o 
   2  12   2        1.69        0.65      0.19 o 
   3  12   2      119.02      124.58      1.90 o 
   4  12   2      114.67      122.18      1.93 o 
   5  12   2       13.76       15.09      0.84 o 
   6  12   2       22.99       22.73      1.18 o 
  -6  13   2       10.43       13.36      0.95 o 
  -5  13   2      190.04      183.48      2.57 o 
  -4  13   2      561.17      534.98      5.55 o 
  -3  13   2      559.12      587.15      5.28 o 
  -2  13   2      145.14      143.47      1.56 o 
  -1  13   2      173.87      172.60      1.85 o 
   0  13   2      252.09      231.79      2.44 o 
   1  13   2      737.24      685.33      6.57 o 
   2  13   2       21.98       23.94      0.69 o 
   3  13   2      671.78      604.42      5.61 o 
   4  13   2       79.65       68.85      1.38 o 
   5  13   2       20.87       18.82      1.02 o 
  -6  14   2       13.39       12.44      1.03 o 
  -5  14   2       45.81       45.78      1.16 o 
  -4  14   2      423.51      425.96      4.64 o 
  -3  14   2        8.56        6.60      0.37 o 
  -2  14   2      272.26      277.05      2.62 o 
  -1  14   2        3.26        5.35      0.29 o 
   0  14   2        0.37        1.17      0.24 o 
   1  14   2        1.94        1.70      0.27 o 
   2  14   2      404.09      393.90      4.27 o 
   3  14   2       27.90       33.16      0.95 o 
   4  14   2       82.39       76.59      1.71 o 
   5  14   2        6.85        4.12      0.60 o 
  -6  15   2        0.04        0.18      0.39 o 
  -5  15   2        0.44       -0.20      0.31 o 
  -4  15   2        1.35        1.36      0.37 o 
  -3  15   2      111.33      110.28      1.38 o 
  -2  15   2      126.17      126.46      1.49 o 
  -1  15   2       14.84       15.43      0.45 o 
   0  15   2       21.18       20.03      0.61 o 
   1  15   2        4.02        4.36      0.34 o 
   2  15   2      173.11      176.55      2.36 o 
   3  15   2      462.75      430.29      4.75 o 
   4  15   2        0.23        1.61      0.49 o 
   5  15   2        1.68        1.00      0.46 o 
  -6  16   2       30.58       34.75      1.14 o 
  -5  16   2        2.04        0.88      0.39 o 
  -4  16   2       11.01       12.56      0.68 o 
  -3  16   2       43.19       45.14      0.82 o 
  -2  16   2      167.41      156.51      1.75 o 
  -1  16   2        1.13        0.90      0.26 o 
   0  16   2      306.03      296.22      3.08 o 
   1  16   2       17.87       15.23      0.60 o 
   2  16   2      279.64      264.42      3.21 o 
   3  16   2        2.46        3.84      0.54 o 
   4  16   2       11.79       11.77      0.85 o 
   5  16   2        4.61        4.92      0.76 o 
  -6  17   2        1.99        2.28      0.49 o 
  -5  17   2       29.44       27.71      1.03 o 
  -4  17   2       87.86       82.34      1.54 o 
  -3  17   2      151.85      142.27      1.99 o 
  -2  17   2       20.53       20.41      0.79 o 
  -1  17   2       63.47       64.39      1.11 o 
   0  17   2       18.13       19.05      0.72 o 
   1  17   2       55.21       54.93      1.02 o 
   2  17   2      382.09      371.49      4.20 o 
   3  17   2        0.12       -0.26      0.32 o 
   4  17   2       15.76       13.12      0.89 o 
   5  17   2        4.71        4.81      0.67 o 
  -5  18   2       12.23       13.22      0.79 o 
  -4  18   2        2.36        3.11      0.44 o 
  -3  18   2       35.74       38.57      0.93 o 
  -2  18   2        2.29        1.46      0.33 o 
  -1  18   2       15.38       18.22      0.67 o 
   0  18   2       13.52       13.42      0.59 o 
   1  18   2       28.58       28.97      1.10 o 
   2  18   2       94.35       98.60      1.71 o 
   3  18   2        1.63        1.08      0.43 o 
   4  18   2       11.70       13.33      0.92 o 
  -5  19   2       25.08       26.58      1.40 o 
  -4  19   2        9.86       11.46      0.69 o 
  -3  19   2       79.37       72.85      1.58 o 
  -2  19   2      148.28      148.61      2.26 o 
  -1  19   2       23.81       22.95      0.70 o 
   0  19   2      184.63      181.55      2.24 o 
   1  19   2       94.00       88.99      2.18 o 
   2  19   2       15.24       15.22      0.76 o 
   3  19   2       20.10       18.57      0.99 o 
   4  19   2       72.83       63.87      1.69 o 
  -5  20   2        6.25        7.43      0.86 o 
  -4  20   2       17.21       17.00      1.13 o 
  -3  20   2        8.01        8.37      0.67 o 
  -2  20   2       25.48       24.89      0.85 o 
  -1  20   2       14.08       12.55      0.67 o 
   0  20   2       11.91       14.40      0.65 o 
   1  20   2        7.94        6.00      0.65 o 
   2  20   2       29.17       26.13      1.21 o 
   3  20   2        4.85        5.74      0.67 o 
   4  20   2       62.58       64.04      1.72 o 
  -5  21   2       33.84       37.66      1.91 o 
  -4  21   2        2.90        3.31      0.65 o 
  -3  21   2        9.32        8.94      0.84 o 
  -2  21   2        4.30        4.85      0.52 o 
  -1  21   2      210.52      221.55      2.67 o 
   0  21   2       36.38       37.34      0.94 o 
   1  21   2       44.50       44.59      1.25 o 
   2  21   2       41.35       42.87      1.15 o 
   3  21   2        1.77        0.36      0.43 o 
   4  21   2        0.00        1.07      0.52 o 
  -4  22   2        3.76        2.62      0.69 o 
  -3  22   2        0.62       -0.31      0.47 o 
  -2  22   2      108.42      109.28      2.17 o 
  -1  22   2      108.41      110.00      1.84 o 
   0  22   2        0.22        0.53      0.37 o 
   1  22   2       11.52       10.82      0.71 o 
   2  22   2       24.63       25.11      1.04 o 
   3  22   2        0.49       -0.27      0.42 o 
  -4  23   2        1.34        0.97      0.60 o 
  -3  23   2       19.09       19.66      1.26 o 
  -2  23   2        0.01       -0.13      0.40 o 
  -1  23   2       59.83       62.63      1.76 o 
   0  23   2        7.61        7.82      0.72 o 
   1  23   2       29.95       27.64      1.01 o 
   2  23   2        0.01       -0.02      0.36 o 
   3  23   2        0.68        0.31      0.46 o 
  -3  24   2        3.15        2.07      0.80 o 
  -2  24   2        8.92       11.26      0.89 o 
  -1  24   2       32.27       32.42      1.22 o 
   0  24   2       46.95       44.05      1.83 o 
   1  24   2        6.36        5.25      0.65 o 
   2  24   2       31.77       31.70      1.14 o 
  -3  25   2       12.62       13.77      2.32 o 
  -2  25   2       29.55       30.14      1.30 o 
  -1  25   2        4.37        5.04      0.70 o 
   0  25   2       30.61       31.58      1.29 o 
   1  25   2        0.03        0.03      0.45 o 
   2  25   2        3.44        3.00      0.60 o 
  -2  26   2       16.23       15.81      1.34 o 
  -1  26   2       13.55       13.00      1.08 o 
   0  26   2       21.02       23.27      1.23 o 
   1  26   2        0.55        0.64      0.50 o 
  -7   1   3       11.29       13.33      1.04 o 
  -6   1   3        2.24        2.58      0.42 o 
  -5   1   3       12.63       14.49      0.71 o 
  -4   1   3       54.51       67.95      1.12 o 
  -3   1   3     2708.36     2851.34     21.58 o 
  -2   1   3      223.30      225.88      2.12 o 
  -1   1   3      535.70      549.04      4.65 o 
   0   1   3     1270.83     1305.39      9.95 o 
   1   1   3      553.46      532.45      5.42 o 
   2   1   3       30.88       29.24      0.54 o 
   3   1   3      358.91      369.19      3.32 o 
   4   1   3        1.73        0.90      0.26 o 
   5   1   3        3.79        3.43      0.41 o 
   6   1   3        3.55        4.05      0.67 o 
  -7   2   3        4.43        4.16      0.53 o 
  -6   2   3       11.01       13.41      1.02 o 
  -5   2   3       52.91       56.18      0.99 o 
  -4   2   3        6.81        5.69      0.39 o 
  -3   2   3      702.76      781.45      6.65 o 
  -2   2   3     1628.00     1627.32     12.39 o 
  -1   2   3        1.82        0.86      0.28 o 
   0   2   3     1242.95     1226.54      9.36 o 
   1   2   3      365.12      376.43      4.08 o 
   2   2   3       71.16       79.58      0.98 o 
   3   2   3       87.03       71.44      1.00 o 
   4   2   3        4.00        3.58      0.33 o 
   5   2   3       32.60       31.09      1.33 o 
   6   2   3        2.22        1.86      0.58 o 
  -7   3   3        0.75        0.51      0.42 o 
  -6   3   3        4.15        4.15      0.54 o 
  -5   3   3       20.26       19.21      0.60 o 
  -4   3   3        1.13        1.74      0.25 o 
  -3   3   3      745.93      804.20      6.40 o 
  -2   3   3       73.84       79.60      0.91 o 
  -1   3   3       65.50       69.30      0.86 o 
   0   3   3      178.45      196.51      1.84 o 
   1   3   3      297.84      294.24      2.92 o 
   2   3   3     1030.55     1044.03      8.21 o 
   3   3   3       82.04       79.28      1.07 o 
   4   3   3        2.86        2.40      0.29 o 
   5   3   3       32.84       32.40      0.97 o 
   6   3   3        0.56        0.53      0.48 o 
  -7   4   3        8.47        9.48      0.76 o 
  -6   4   3      138.87      129.88      2.06 o 
  -5   4   3       19.37       18.51      0.61 o 
  -4   4   3      180.50      183.09      2.19 o 
  -3   4   3      120.68      137.63      1.52 o 
  -2   4   3     1164.53     1186.19      9.15 o 
  -1   4   3     1250.27     1187.50      9.10 o 
   0   4   3      254.80      252.24      2.18 o 
   1   4   3        6.46        4.57      0.23 o 
   2   4   3       20.03       20.99      0.48 o 
   3   4   3       20.98       27.96      0.66 o 
   4   4   3        0.05       -0.22      0.23 o 
   5   4   3      259.07      260.10      3.26 o 
   6   4   3        2.51        2.13      0.48 o 
  -7   5   3       82.68       85.66      1.89 o 
  -6   5   3        0.00       -0.28      0.28 o 
  -5   5   3       62.03       57.20      1.03 o 
  -4   5   3       14.99       14.50      0.50 o 
  -3   5   3        0.50        0.35      0.19 o 
  -2   5   3     2099.23     2218.26     16.83 o 
  -1   5   3      553.78      589.61      4.70 o 
   0   5   3      552.29      522.16      4.20 o 
   1   5   3      204.90      201.38      1.99 o 
   2   5   3      204.79      217.82      2.05 o 
   3   5   3       19.73       16.50      0.50 o 
   4   5   3      138.74      136.65      1.82 o 
   5   5   3       32.81       33.84      1.15 o 
   6   5   3       29.12       26.63      1.23 o 
  -7   6   3        0.26        0.78      0.44 o 
  -6   6   3       56.63       57.05      1.15 o 
  -5   6   3        6.83        5.66      0.44 o 
  -4   6   3      196.86      189.05      2.48 o 
  -3   6   3      133.55      147.15      1.75 o 
  -2   6   3       79.60       96.09      1.06 o 
  -1   6   3     1937.16     1976.65     16.73 o 
   0   6   3      320.00      357.07      2.99 o 
   1   6   3       12.42       13.28      0.46 o 
   2   6   3        0.67        1.00      0.17 o 
   3   6   3      144.90      142.04      1.59 o 
   4   6   3      103.03      101.94      1.52 o 
   5   6   3       38.78       40.43      1.10 o 
   6   6   3        0.61        0.61      0.43 o 
  -7   7   3       29.79       31.20      1.28 o 
  -6   7   3        2.16        3.79      0.47 o 
  -5   7   3       65.96       61.76      1.19 o 
  -4   7   3       52.49       50.37      1.09 o 
  -3   7   3       17.74       17.84      0.44 o 
  -2   7   3        0.09        0.06      0.13 o 
  -1   7   3      922.85      924.01      7.21 o 
   0   7   3     1013.59     1031.17      8.01 o 
   1   7   3       52.74       45.40      0.76 o 
   2   7   3       15.15       15.71      0.42 o 
   3   7   3       17.23       19.03      0.59 o 
   4   7   3      201.78      188.45      2.28 o 
   5   7   3       15.45       16.62      0.83 o 
   6   7   3        0.18        0.30      0.44 o 
  -7   8   3       11.56       12.79      0.89 o 
  -6   8   3        4.25        3.65      0.45 o 
  -5   8   3      383.24      377.64      3.83 o 
  -4   8   3      197.55      193.46      2.49 o 
  -3   8   3      316.97      301.82      2.74 o 
  -2   8   3       78.63       82.09      1.00 o 
  -1   8   3      631.93      636.25      5.10 o 
   0   8   3      728.06      718.62      6.19 o 
   1   8   3      166.96      191.11      1.82 o 
   2   8   3      167.14      159.31      1.64 o 
   3   8   3       13.72       15.58      0.71 o 
   4   8   3       24.03       19.61      0.71 o 
   5   8   3       23.65       22.43      1.05 o 
   6   8   3       12.94       14.51      0.85 o 
  -7   9   3        7.63        7.25      0.72 o 
  -6   9   3        8.54        9.71      0.72 o 
  -5   9   3        6.81        5.43      0.47 o 
  -4   9   3       55.51       52.23      0.95 o 
  -3   9   3        9.66        9.82      0.38 o 
  -2   9   3      104.02       95.48      1.11 o 
  -1   9   3     1087.32     1101.23      8.57 o 
   0   9   3      144.05      128.94      1.75 o 
   1   9   3        0.23        0.59      0.32 o 
   2   9   3      133.18      121.04      1.34 o 
   3   9   3       32.13       33.38      0.93 o 
   4   9   3        4.35        7.20      0.50 o 
   5   9   3       13.42       14.26      0.79 o 
   6   9   3        3.04        3.93      0.55 o 
  -7  10   3        0.25        0.34      0.43 o 
  -6  10   3       18.98       19.25      0.97 o 
  -5  10   3        2.56        2.70      0.35 o 
  -4  10   3      117.18      116.46      1.56 o 
  -3  10   3      828.59      829.30      7.16 o 
  -2  10   3      848.34      936.56      7.44 o 
  -1  10   3       63.41       71.22      0.88 o 
   0  10   3        6.41       10.04      0.41 o 
   1  10   3      155.02      156.47      1.58 o 
   2  10   3        2.58        4.39      0.33 o 
   3  10   3        0.11        0.12      0.24 o 
   4  10   3      172.29      160.51      2.29 o 
   5  10   3       20.35       15.03      0.80 o 
  -7  11   3        4.29        3.97      0.68 o 
  -6  11   3        2.52        2.22      0.48 o 
  -5  11   3       69.48       67.83      1.80 o 
  -4  11   3      323.28      311.50      3.21 o 
  -3  11   3        0.37        0.29      0.20 o 
  -2  11   3      249.03      263.93      2.45 o 
  -1  11   3        6.53        5.56      0.32 o 
   0  11   3       54.70       57.98      0.92 o 
   1  11   3       35.58       41.13      0.76 o 
   2  11   3      175.27      177.26      2.16 o 
   3  11   3      127.66      127.26      1.71 o 
   4  11   3       41.66       39.49      1.27 o 
   5  11   3        0.01       -0.40      0.40 o 
  -7  12   3        0.54       -0.23      0.43 o 
  -6  12   3        0.05       -0.19      0.33 o 
  -5  12   3       19.65       21.93      0.86 o 
  -4  12   3      374.45      369.55      5.06 o 
  -3  12   3      305.61      296.57      2.78 o 
  -2  12   3       24.35       26.49      0.54 o 
  -1  12   3        8.41       10.99      0.47 o 
   0  12   3      268.59      260.27      3.14 o 
   1  12   3       20.97       19.32      0.57 o 
   2  12   3      362.26      345.71      3.43 o 
   3  12   3       88.59       78.48      1.29 o 
   4  12   3        1.33        0.70      0.40 o 
   5  12   3       19.72       18.62      1.05 o 
  -6  13   3        9.43        8.80      0.67 o 
  -5  13   3        3.29        2.63      0.53 o 
  -4  13   3      185.76      187.87      2.51 o 
  -3  13   3      153.29      150.37      1.90 o 
  -2  13   3       12.41       10.50      0.47 o 
  -1  13   3        5.27        4.20      0.32 o 
   0  13   3      183.02      177.37      2.02 o 
   1  13   3       48.85       46.65      0.98 o 
   2  13   3       63.45       62.49      1.68 o 
   3  13   3        6.45        7.67      0.70 o 
   4  13   3        0.20        1.06      0.39 o 
   5  13   3        0.13        0.13      0.42 o 
  -6  14   3        3.81        2.59      0.49 o 
  -5  14   3       42.92       44.10      1.13 o 
  -4  14   3      540.42      515.73      4.94 o 
  -3  14   3      358.96      352.54      3.25 o 
  -2  14   3       68.57       77.11      1.10 o 
  -1  14   3       31.12       33.21      0.72 o 
   0  14   3        0.74        0.50      0.25 o 
   1  14   3      341.40      337.00      3.39 o 
   2  14   3      182.66      179.76      2.42 o 
   3  14   3      158.58      147.82      2.20 o 
   4  14   3       63.29       61.93      1.94 o 
   5  14   3        3.38        1.13      0.49 o 
  -6  15   3        0.27        0.00      0.36 o 
  -5  15   3       14.51       13.55      0.77 o 
  -4  15   3        1.68        1.23      0.37 o 
  -3  15   3       24.89       27.07      0.65 o 
  -2  15   3      223.82      225.16      2.27 o 
  -1  15   3        0.90        0.88      0.28 o 
   0  15   3        5.51        6.30      0.42 o 
   1  15   3        0.16        0.42      0.26 o 
   2  15   3      131.68      127.23      1.93 o 
   3  15   3      172.42      181.22      2.55 o 
   4  15   3       13.54       11.55      0.85 o 
   5  15   3        6.09        4.47      0.66 o 
  -6  16   3       36.19       33.59      1.14 o 
  -5  16   3        1.67        1.50      0.39 o 
  -4  16   3       11.20       10.26      0.63 o 
  -3  16   3      671.15      641.17      5.50 o 
  -2  16   3        1.73        0.10      0.37 o 
  -1  16   3       23.36       25.73      0.92 o 
   0  16   3      132.23      128.10      1.70 o 
   1  16   3       20.08       19.51      0.81 o 
   2  16   3        0.04        0.23      0.32 o 
   3  16   3       56.59       60.20      1.35 o 
   4  16   3        7.24        7.32      1.02 o 
   5  16   3        0.18        1.01      0.77 o 
  -6  17   3       32.76       34.53      1.16 o 
  -5  17   3        0.05        0.30      0.35 o 
  -4  17   3        2.61        2.66      0.44 o 
  -3  17   3      350.95      358.39      3.69 o 
  -2  17   3        3.54        4.06      0.40 o 
  -1  17   3       10.52       11.20      0.58 o 
   0  17   3      229.95      237.26      2.67 o 
   1  17   3        1.63        1.01      0.35 o 
   2  17   3        6.16        4.65      0.51 o 
   3  17   3      185.09      172.38      2.56 o 
   4  17   3        9.01        4.61      0.65 o 
  -5  18   3       36.90       35.47      1.12 o 
  -4  18   3       68.27       72.06      1.63 o 
  -3  18   3       71.55       73.01      1.24 o 
  -2  18   3       50.06       51.38      1.04 o 
  -1  18   3      137.02      143.94      1.91 o 
   0  18   3      305.93      303.20      3.49 o 
   1  18   3       25.15       26.79      0.89 o 
   2  18   3       11.11       11.81      0.71 o 
   3  18   3      225.89      220.64      3.05 o 
   4  18   3       42.31       36.33      1.32 o 
  -5  19   3        0.46        0.25      0.44 o 
  -4  19   3        2.67        2.05      0.48 o 
  -3  19   3       93.25       92.43      1.63 o 
  -2  19   3        3.70        2.96      0.40 o 
  -1  19   3      344.98      339.96      3.59 o 
   0  19   3      190.77      182.16      2.29 o 
   1  19   3       43.51       43.37      1.39 o 
   2  19   3        9.67       10.67      0.79 o 
   3  19   3       46.77       42.80      1.34 o 
   4  19   3      119.59      123.12      2.97 o 
  -5  20   3        3.02        2.85      0.55 o 
  -4  20   3       29.40       27.98      1.11 o 
  -3  20   3       12.77       15.14      1.03 o 
  -2  20   3       25.10       23.66      0.79 o 
  -1  20   3        1.25        1.21      0.38 o 
   0  20   3       12.48       13.14      0.67 o 
   1  20   3       83.50       88.68      1.66 o 
   2  20   3       10.98       11.28      0.72 o 
   3  20   3        0.98        0.48      0.45 o 
  -4  21   3        5.17        5.50      0.77 o 
  -3  21   3        1.41        1.12      0.43 o 
  -2  21   3       37.50       37.46      1.03 o 
  -1  21   3       35.61       36.69      0.96 o 
   0  21   3        6.38        8.23      0.63 o 
   1  21   3        2.70        3.37      0.48 o 
   2  21   3        1.12        0.65      0.40 o 
   3  21   3       17.07       18.53      1.08 o 
  -4  22   3        0.99        1.38      0.55 o 
  -3  22   3        0.03       -0.32      0.35 o 
  -2  22   3      171.84      166.28      2.26 o 
  -1  22   3      358.11      366.31      3.97 o 
   0  22   3        0.06        0.04      0.36 o 
   1  22   3       60.16       61.30      1.41 o 
   2  22   3        6.19        6.02      0.70 o 
   3  22   3        2.71        3.90      0.63 o 
  -4  23   3        3.93        4.50      0.75 o 
  -3  23   3        0.00       -0.26      0.44 o 
  -2  23   3       11.67       13.71      0.90 o 
  -1  23   3       62.84       69.43      1.37 o 
   0  23   3       25.25       22.98      0.95 o 
   1  23   3       29.14       29.75      1.07 o 
   2  23   3        0.46       -0.15      0.38 o 
  -3  24   3       10.31       11.05      0.98 o 
  -2  24   3       17.09       16.25      1.01 o 
  -1  24   3       60.43       59.65      1.60 o 
   0  24   3        0.29       -0.06      0.36 o 
   1  24   3        5.56        5.31      0.61 o 
   2  24   3        0.16       -0.02      0.41 o 
  -2  25   3       12.14       16.14      1.03 o 
  -1  25   3        0.76        0.71      0.49 o 
   0  25   3        4.58        5.03      0.79 o 
   1  25   3       14.22       15.62      1.04 o 
  -7   0   4        8.87        6.59      0.84 o 
  -6   0   4       49.40       45.07      1.84 o 
  -5   0   4       53.83       61.67      1.33 o 
  -4   0   4      105.58       97.52      1.67 o 
  -3   0   4      125.51      148.62      2.51 o 
  -2   0   4        0.55        0.16      0.19 o 
  -1   0   4       27.22       25.77      0.55 o 
   0   0   4     1867.94     1901.96     20.47 o 
   1   0   4     1190.35     1312.41     14.40 o 
   2   0   4      523.11      525.35      6.28 o 
   3   0   4       20.54       21.26      1.04 o 
   4   0   4       36.73       36.42      1.16 o 
   5   0   4       30.88       28.84      1.73 o 
   6   0   4       94.65      101.28      3.63 o 
  -7   1   4        0.68        0.44      0.38 o 
  -6   1   4        0.25       -0.04      0.35 o 
  -5   1   4       49.42       45.02      0.78 o 
  -4   1   4       75.87       79.55      1.04 o 
  -3   1   4      529.25      527.25      4.37 o 
  -2   1   4        0.02        0.32      0.15 o 
  -1   1   4     3784.00     3805.93     30.58 o 
   0   1   4      141.48      144.91      3.41 o 
   1   1   4        4.09        5.84      0.31 o 
   2   1   4      500.83      492.87      4.19 o 
   3   1   4       37.82       36.92      0.75 o 
   4   1   4      182.39      173.48      2.07 o 
   5   1   4        3.13        3.22      0.53 o 
   6   1   4        6.87        7.19      1.24 o 
  -7   2   4       14.14       15.94      0.85 o 
  -6   2   4       59.43       53.62      1.35 o 
  -5   2   4       70.07       71.10      1.15 o 
  -4   2   4       43.65       38.80      0.68 o 
  -3   2   4      103.55      104.16      1.27 o 
  -2   2   4      100.31      111.24      1.16 o 
  -1   2   4      113.86      120.15      1.41 o 
   0   2   4      436.97      490.37      4.00 o 
   1   2   4      120.58      126.65      1.33 o 
   2   2   4        8.07       10.98      0.43 o 
   3   2   4        7.30        7.11      0.40 o 
   4   2   4        2.36        2.50      0.33 o 
   5   2   4       15.86       17.11      0.85 o 
   6   2   4       25.97       27.81      2.58 o 
  -7   3   4       39.82       37.78      1.09 o 
  -6   3   4       19.95       21.36      0.86 o 
  -5   3   4       70.71       73.99      1.19 o 
  -4   3   4        4.85        3.77      0.27 o 
  -3   3   4        2.60        0.53      0.15 o 
  -2   3   4      891.37      946.16      7.41 o 
  -1   3   4        8.51        8.08      0.35 o 
   0   3   4       40.09       39.59      0.64 o 
   1   3   4      173.87      188.85      1.95 o 
   2   3   4       28.98       28.15      0.58 o 
   3   3   4       29.37       27.33      0.64 o 
   4   3   4        7.83        7.98      0.51 o 
   5   3   4        1.90        1.79      0.42 o 
   6   3   4        2.16        2.46      0.65 o 
  -7   4   4        0.70        0.74      0.42 o 
  -6   4   4        0.40        0.23      0.30 o 
  -5   4   4        4.96        4.76      0.38 o 
  -4   4   4       52.28       55.23      1.00 o 
  -3   4   4       42.09       35.11      0.61 o 
  -2   4   4        0.71        1.22      0.16 o 
  -1   4   4      248.76      293.09      2.75 o 
   0   4   4       12.69       12.91      0.34 o 
   1   4   4       29.66       32.60      0.74 o 
   2   4   4      113.62      120.49      1.47 o 
   3   4   4        4.90        4.62      0.34 o 
   4   4   4       10.99       12.47      0.62 o 
   5   4   4       40.54       40.35      1.12 o 
  -7   5   4       21.08       20.01      1.05 o 
  -6   5   4       11.87       14.01      0.73 o 
  -5   5   4        1.15        1.96      0.30 o 
  -4   5   4      692.27      686.74      5.69 o 
  -3   5   4       65.10       52.07      0.77 o 
  -2   5   4      290.55      318.01      2.76 o 
  -1   5   4      340.47      380.56      3.21 o 
   0   5   4      812.01      861.64      7.29 o 
   1   5   4        0.75        0.33      0.17 o 
   2   5   4       81.31       85.78      1.10 o 
   3   5   4       12.12       11.46      0.47 o 
   4   5   4        2.41        2.02      0.36 o 
   5   5   4       26.32       25.47      1.04 o 
  -7   6   4       85.63       94.92      2.39 o 
  -6   6   4       22.09       21.56      0.77 o 
  -5   6   4       25.47       26.09      0.78 o 
  -4   6   4      315.05      313.42      2.91 o 
  -3   6   4       94.96       89.34      1.29 o 
  -2   6   4      102.39       86.33      1.07 o 
  -1   6   4      463.89      505.40      4.15 o 
   0   6   4      403.55      433.38      3.64 o 
   1   6   4        5.73        6.78      0.37 o 
   2   6   4        1.62        4.07      0.32 o 
   3   6   4        9.67        8.22      0.48 o 
   4   6   4        0.32        0.19      0.30 o 
   5   6   4        0.29        0.50      0.37 o 
  -7   7   4        6.37        4.83      0.68 o 
  -6   7   4        1.70        2.50      0.39 o 
  -5   7   4      379.94      381.22      3.85 o 
  -4   7   4       12.26       14.59      0.48 o 
  -3   7   4       14.29       17.67      0.47 o 
  -2   7   4       78.24       70.06      0.88 o 
  -1   7   4      129.54      120.71      1.26 o 
   0   7   4      333.11      330.55      2.88 o 
   1   7   4      469.17      459.53      4.21 o 
   2   7   4       27.34       22.91      0.56 o 
   3   7   4        6.44        6.03      0.50 o 
   4   7   4       32.26       31.57      1.14 o 
   5   7   4       11.03       10.46      0.72 o 
  -7   8   4       64.72       72.49      1.75 o 
  -6   8   4        7.88        6.84      0.54 o 
  -5   8   4        0.29        0.16      0.27 o 
  -4   8   4        2.73        2.78      0.27 o 
  -3   8   4       72.45       78.79      1.10 o 
  -2   8   4      284.80      295.25      2.65 o 
  -1   8   4       47.02       52.50      0.83 o 
   0   8   4      143.13      133.51      1.56 o 
   1   8   4      117.61      127.38      1.41 o 
   2   8   4      153.60      149.60      1.64 o 
   3   8   4      151.10      148.00      1.90 o 
   4   8   4        1.32        1.65      0.35 o 
   5   8   4       12.57        9.90      0.80 o 
  -7   9   4       58.04       59.65      2.37 o 
  -6   9   4        2.98        3.04      0.45 o 
  -5   9   4        3.71        4.23      0.51 o 
  -4   9   4       67.74       70.44      1.14 o 
  -3   9   4      525.31      543.26      4.61 o 
  -2   9   4       78.53       96.74      1.14 o 
  -1   9   4      143.96      159.67      1.60 o 
   0   9   4      242.57      233.74      2.18 o 
   1   9   4      333.07      327.88      2.95 o 
   2   9   4      464.35      431.24      4.16 o 
   3   9   4        5.53        5.91      0.53 o 
   4   9   4       75.50       68.62      1.35 o 
   5   9   4       29.15       26.60      1.03 o 
  -7  10   4        1.44        1.01      0.46 o 
  -6  10   4      140.58      138.66      2.36 o 
  -5  10   4       10.18        9.44      0.55 o 
  -4  10   4        4.98        4.91      0.42 o 
  -3  10   4       25.13       25.83      0.96 o 
  -2  10   4      182.07      183.03      2.02 o 
  -1  10   4      339.13      325.73      2.89 o 
   0  10   4      174.72      184.45      2.21 o 
   1  10   4       98.22       96.53      1.16 o 
   2  10   4      111.11      109.58      1.50 o 
   3  10   4       13.56       14.10      0.63 o 
   4  10   4        0.90        1.21      0.43 o 
   5  10   4        1.64        1.29      0.47 o 
  -7  11   4        0.01        0.08      0.41 o 
  -6  11   4       39.05       44.04      1.16 o 
  -5  11   4        0.21        0.10      0.27 o 
  -4  11   4      430.18      439.26      4.26 o 
  -3  11   4       10.15        8.79      0.42 o 
  -2  11   4      496.69      506.03      4.69 o 
  -1  11   4      479.05      505.19      4.66 o 
   0  11   4       70.39       79.68      1.16 o 
   1  11   4      202.61      190.57      2.93 o 
   2  11   4      121.81      121.55      1.61 o 
   3  11   4        0.05        0.41      0.32 o 
   4  11   4        0.77        1.02      0.42 o 
   5  11   4       14.59       12.93      0.90 o 
  -7  12   4        0.06       -0.15      0.40 o 
  -6  12   4        0.16       -0.18      0.35 o 
  -5  12   4       14.80       14.25      0.66 o 
  -4  12   4      144.90      141.62      1.82 o 
  -3  12   4       51.42       49.88      0.83 o 
  -2  12   4      108.75      122.40      1.58 o 
  -1  12   4       22.88       23.59      0.61 o 
   0  12   4      116.62      108.35      1.45 o 
   1  12   4      189.84      181.03      2.09 o 
   2  12   4       10.45       11.26      0.63 o 
   3  12   4       22.77       25.62      0.96 o 
   4  12   4       57.90       58.02      1.52 o 
   5  12   4        0.06        0.52      0.47 o 
  -6  13   4       71.54       77.79      1.81 o 
  -5  13   4        8.18        7.37      0.64 o 
  -4  13   4      214.95      218.53      2.50 o 
  -3  13   4      135.09      134.18      1.59 o 
  -2  13   4      355.40      328.77      3.32 o 
  -1  13   4      199.32      208.81      2.61 o 
   0  13   4      414.93      392.23      3.84 o 
   1  13   4      232.57      225.91      2.50 o 
   2  13   4       41.35       42.76      1.04 o 
   3  13   4        0.75        0.59      0.34 o 
   4  13   4       39.33       41.68      1.29 o 
   5  13   4        1.08        0.92      0.47 o 
  -6  14   4       84.22       82.81      2.49 o 
  -5  14   4      177.53      173.69      2.50 o 
  -4  14   4        0.79        0.69      0.30 o 
  -3  14   4       85.80       78.96      1.14 o 
  -2  14   4       22.66       23.43      0.93 o 
  -1  14   4       44.13       44.09      0.88 o 
   0  14   4        0.03        0.45      0.26 o 
   1  14   4      328.68      317.77      3.64 o 
   2  14   4       21.54       20.34      0.91 o 
   3  14   4       33.72       35.37      1.03 o 
   4  14   4       11.08       10.43      0.90 o 
  -6  15   4       99.63       97.55      1.85 o 
  -5  15   4       38.57       37.20      1.05 o 
  -4  15   4       45.43       45.97      0.97 o 
  -3  15   4       74.57       76.50      1.24 o 
  -2  15   4       12.00       12.96      0.59 o 
  -1  15   4       63.08       59.71      1.29 o 
   0  15   4       23.39       22.13      0.68 o 
   1  15   4      237.12      225.99      2.86 o 
   2  15   4        3.93        4.40      0.48 o 
   3  15   4       37.32       33.33      1.06 o 
   4  15   4        4.97        2.74      0.77 o 
  -6  16   4        0.60        0.90      0.45 o 
  -5  16   4       22.75       23.27      1.67 o 
  -4  16   4        5.38        5.86      0.49 o 
  -3  16   4       51.36       54.17      1.05 o 
  -2  16   4       25.86       23.93      0.71 o 
  -1  16   4        0.00       -0.07      0.24 o 
   0  16   4       22.28       21.01      0.70 o 
   1  16   4       45.45       44.09      1.08 o 
   2  16   4        0.97        1.46      0.40 o 
   3  16   4       97.36       95.67      1.79 o 
   4  16   4        0.00       -0.11      0.40 o 
  -6  17   4        4.81        4.66      0.58 o 
  -5  17   4       11.46        8.44      0.72 o 
  -4  17   4        3.37        3.46      0.70 o 
  -3  17   4      296.97      286.48      3.15 o 
  -2  17   4      329.16      317.74      3.39 o 
  -1  17   4       22.89       25.35      0.74 o 
   0  17   4        0.43        0.44      0.44 o 
   1  17   4       39.47       41.97      1.06 o 
   2  17   4       83.50       85.81      1.64 o 
   3  17   4       47.04       38.76      1.14 o 
   4  17   4       19.25       18.90      1.25 o 
  -5  18   4        0.25        0.14      0.40 o 
  -4  18   4       23.42       25.93      1.04 o 
  -3  18   4      116.77      121.34      1.79 o 
  -2  18   4       38.96       39.80      1.14 o 
  -1  18   4      140.75      142.58      1.94 o 
   0  18   4      109.82      110.05      1.67 o 
   1  18   4       17.33       14.93      0.78 o 
   2  18   4       20.10       22.84      1.30 o 
   3  18   4       36.81       34.35      1.22 o 
  -5  19   4        4.60        5.02      0.62 o 
  -4  19   4       92.88       94.75      1.96 o 
  -3  19   4        0.02       -0.06      0.30 o 
  -2  19   4       75.39       71.85      1.30 o 
  -1  19   4      138.03      129.09      1.95 o 
   0  19   4      227.10      227.16      2.99 o 
   1  19   4       35.80       35.51      1.04 o 
   2  19   4       64.29       69.75      1.54 o 
   3  19   4       10.73       11.28      0.88 o 
  -5  20   4       12.03       12.78      0.91 o 
  -4  20   4       30.73       30.96      1.19 o 
  -3  20   4        0.03        0.31      0.34 o 
  -2  20   4       10.67       11.81      0.67 o 
  -1  20   4       34.65       34.36      0.92 o 
   0  20   4       39.34       41.06      1.10 o 
   1  20   4        0.23        0.51      0.39 o 
   2  20   4        3.43        2.36      0.48 o 
   3  20   4        0.28        0.46      0.47 o 
  -4  21   4       31.29       34.26      1.25 o 
  -3  21   4       10.94       10.65      0.77 o 
  -2  21   4      161.14      168.16      2.53 o 
  -1  21   4        0.81        1.42      0.38 o 
   0  21   4        3.26        2.97      0.50 o 
   1  21   4       29.71       32.94      1.13 o 
   2  21   4        8.67       10.76      0.83 o 
  -4  22   4       15.80       15.38      0.95 o 
  -3  22   4       11.10       12.73      0.86 o 
  -2  22   4      127.08      132.03      1.99 o 
  -1  22   4       19.49       21.72      0.96 o 
   0  22   4       11.62       11.25      0.76 o 
   1  22   4        0.95        0.93      0.42 o 
   2  22   4       28.79       31.94      1.17 o 
  -3  23   4        2.70        3.18      0.59 o 
  -2  23   4      101.14      101.48      1.74 o 
  -1  23   4       13.82       14.24      0.82 o 
   0  23   4       48.61       52.43      1.50 o 
   1  23   4        0.99        1.01      0.42 o 
  -3  24   4        0.04       -0.48      0.48 o 
  -2  24   4        0.96        0.94      0.43 o 
  -1  24   4        5.29        6.52      0.77 o 
   0  24   4        7.91       10.46      0.75 o 
   1  24   4        8.65        8.15      0.71 o 
  -1  25   4       23.59       23.84      1.04 o 
  -7   1   5       30.68       25.50      1.24 o 
  -6   1   5       12.26        8.03      0.58 o 
  -5   1   5       18.60       14.67      0.54 o 
  -4   1   5       11.61       11.99      0.47 o 
  -3   1   5      115.35      123.54      1.35 o 
  -2   1   5        0.51        1.67      0.21 o 
  -1   1   5      631.82      697.74      6.02 o 
   0   1   5       77.79      100.81      1.13 o 
   1   1   5      221.81      211.14      2.06 o 
   2   1   5        8.25       10.59      0.45 o 
   3   1   5        0.17        1.15      0.30 o 
   4   1   5       36.78       38.86      0.96 o 
   5   1   5       16.87       17.97      0.98 o 
  -7   2   5       11.61        8.18      0.66 o 
  -6   2   5      225.96      212.64      2.80 o 
  -5   2   5       59.69       55.47      1.10 o 
  -4   2   5       76.53       75.86      1.05 o 
  -3   2   5       72.71       68.45      0.99 o 
  -2   2   5      762.41      753.65      6.51 o 
  -1   2   5        0.27        0.37      0.17 o 
   0   2   5      710.33      722.86      6.21 o 
   1   2   5      997.03     1012.92      8.06 o 
   2   2   5        3.88        3.21      0.32 o 
   3   2   5      313.66      314.00      3.07 o 
   4   2   5       70.85       66.81      1.29 o 
   5   2   5       21.69       22.49      1.09 o 
  -7   3   5       16.84       19.69      0.91 o 
  -6   3   5       19.61       16.89      0.80 o 
  -5   3   5        4.06        3.51      0.37 o 
  -4   3   5        2.55        0.76      0.20 o 
  -3   3   5      431.35      427.84      3.70 o 
  -2   3   5     1814.40     1827.58     15.01 o 
  -1   3   5      116.21      112.69      1.54 o 
   0   3   5       73.58       72.39      0.95 o 
   1   3   5      217.53      209.90      2.06 o 
   2   3   5      100.79      107.55      1.34 o 
   3   3   5      101.84       91.93      1.30 o 
   4   3   5       11.25       10.90      0.67 o 
   5   3   5        0.05        0.07      0.41 o 
  -7   4   5        0.07       -0.20      0.33 o 
  -6   4   5      107.45      100.18      2.04 o 
  -5   4   5       12.92        9.10      0.51 o 
  -4   4   5       47.13       50.80      0.90 o 
  -3   4   5      158.88      146.86      1.57 o 
  -2   4   5      450.32      428.85      3.95 o 
  -1   4   5      115.59      113.90      1.36 o 
   0   4   5       51.53       61.38      0.91 o 
   1   4   5      307.14      292.52      2.69 o 
   2   4   5       11.46       13.80      0.52 o 
   3   4   5       15.10       12.96      0.57 o 
   4   4   5       15.64       15.04      0.73 o 
   5   4   5        2.12        1.55      0.45 o 
  -7   5   5        4.36        5.22      0.57 o 
  -6   5   5        0.44        0.53      0.30 o 
  -5   5   5      325.60      286.26      3.07 o 
  -4   5   5      143.84      149.74      1.68 o 
  -3   5   5      113.14      106.63      1.26 o 
  -2   5   5       66.28       79.27      1.01 o 
  -1   5   5       66.47       62.31      0.98 o 
   0   5   5      230.87      253.57      2.34 o 
   1   5   5      350.30      353.16      3.15 o 
   2   5   5      222.59      212.73      2.19 o 
   3   5   5       12.95       14.20      0.65 o 
   4   5   5       27.06       28.49      0.84 o 
   5   5   5        0.59        0.27      0.39 o 
  -7   6   5        6.57        5.46      0.70 o 
  -6   6   5       42.55       42.07      0.96 o 
  -5   6   5      137.49      145.01      1.89 o 
  -4   6   5       81.44       77.07      1.09 o 
  -3   6   5        6.40        5.08      0.30 o 
  -2   6   5       57.82       58.85      0.79 o 
  -1   6   5        0.79        0.55      0.17 o 
   0   6   5       24.40       21.84      0.61 o 
   1   6   5       30.67       32.32      0.61 o 
   2   6   5       24.93       26.13      0.61 o 
   3   6   5      272.05      261.28      2.92 o 
   4   6   5        4.49        3.45      0.42 o 
   5   6   5        2.47        2.70      0.50 o 
  -7   7   5        4.91        7.10      0.67 o 
  -6   7   5       25.00       26.95      0.80 o 
  -5   7   5        0.75        0.68      0.33 o 
  -4   7   5        0.06        0.00      0.23 o 
  -3   7   5       13.38       13.80      0.54 o 
  -2   7   5        0.17        1.96      0.27 o 
  -1   7   5       57.00       49.64      0.70 o 
   0   7   5      115.51      114.06      1.45 o 
   1   7   5       48.18       42.93      0.73 o 
   2   7   5       24.88       23.51      0.60 o 
   3   7   5       25.36       26.79      0.79 o 
   4   7   5        4.20        4.11      0.45 o 
   5   7   5        4.17        3.72      0.53 o 
  -7   8   5        1.90        2.11      0.50 o 
  -6   8   5       16.31       16.89      0.87 o 
  -5   8   5      160.86      174.04      2.36 o 
  -4   8   5       75.94       79.76      1.13 o 
  -3   8   5      274.16      269.54      2.56 o 
  -2   8   5      188.08      197.37      1.95 o 
  -1   8   5        3.66        2.46      0.21 o 
   0   8   5       72.98       72.36      0.94 o 
   1   8   5      156.60      155.95      1.75 o 
   2   8   5       89.49       92.78      1.25 o 
   3   8   5       11.46       11.97      0.60 o 
   4   8   5        4.36        4.77      0.64 o 
   5   8   5        0.23        1.13      0.48 o 
  -7   9   5        2.80        2.82      0.70 o 
  -6   9   5       11.97       11.96      0.63 o 
  -5   9   5      721.37      707.68      6.54 o 
  -4   9   5       13.85       13.28      0.58 o 
  -3   9   5      512.22      501.91      4.34 o 
  -2   9   5       19.23       17.37      0.46 o 
  -1   9   5      167.95      172.73      1.75 o 
   0   9   5        9.04        8.42      0.35 o 
   1   9   5      586.05      565.15      5.61 o 
   2   9   5      638.51      617.44      5.71 o 
   3   9   5        5.54        6.79      0.51 o 
   4   9   5        3.93        5.29      0.56 o 
   5   9   5        0.12        0.13      0.42 o 
  -7  10   5       12.20       12.21      0.86 o 
  -6  10   5       22.50       22.60      0.99 o 
  -5  10   5       92.01       93.84      1.50 o 
  -4  10   5       25.25       27.50      0.67 o 
  -3  10   5      127.74      125.97      2.02 o 
  -2  10   5       27.94       24.38      0.52 o 
  -1  10   5        2.48        2.02      0.20 o 
   0  10   5      182.72      184.35      1.88 o 
   1  10   5       59.41       57.30      1.28 o 
   2  10   5       47.26       48.14      1.10 o 
   3  10   5      116.09      109.77      2.02 o 
   4  10   5       21.71       20.75      1.06 o 
  -7  11   5        0.48        0.34      0.42 o 
  -6  11   5       34.08       39.41      1.09 o 
  -5  11   5       82.86       81.13      1.38 o 
  -4  11   5      232.84      223.45      2.54 o 
  -3  11   5      282.76      268.92      2.85 o 
  -2  11   5      227.93      196.12      2.00 o 
  -1  11   5        8.82        6.95      0.41 o 
   0  11   5        2.81        2.33      0.29 o 
   1  11   5       15.69       17.51      0.61 o 
   2  11   5        7.86        7.81      0.56 o 
   3  11   5        2.29        2.57      0.44 o 
   4  11   5        1.01        0.51      0.42 o 
  -7  12   5       30.82       36.41      1.70 o 
  -6  12   5       17.59       19.02      0.90 o 
  -5  12   5       48.48       45.35      1.00 o 
  -4  12   5       58.64       56.92      1.20 o 
  -3  12   5        0.54        0.64      0.34 o 
  -2  12   5      105.05      101.85      1.25 o 
  -1  12   5       19.37       19.26      0.65 o 
   0  12   5      224.40      224.26      2.51 o 
   1  12   5       56.43       48.88      1.10 o 
   2  12   5       51.95       55.48      1.63 o 
   3  12   5       36.01       33.80      1.34 o 
   4  12   5        1.13        1.65      0.46 o 
  -6  13   5        2.38        1.19      0.42 o 
  -5  13   5       15.06       15.96      0.72 o 
  -4  13   5        7.15        7.09      0.47 o 
  -3  13   5       18.18       19.82      0.65 o 
  -2  13   5       10.64       10.47      0.51 o 
  -1  13   5       19.66       24.25      0.72 o 
   0  13   5        1.37        2.08      0.37 o 
   1  13   5       34.08       34.05      1.07 o 
   2  13   5        1.49        1.79      0.40 o 
   3  13   5        5.63        5.63      0.55 o 
   4  13   5       12.11       12.66      0.99 o 
  -6  14   5       94.18      104.84      3.21 o 
  -5  14   5        0.08       -0.07      0.30 o 
  -4  14   5       32.49       29.63      0.83 o 
  -3  14   5      126.46      126.63      1.72 o 
  -2  14   5        0.81        1.01      0.28 o 
  -1  14   5      171.72      171.75      2.10 o 
   0  14   5      500.93      486.08      4.71 o 
   1  14   5        4.55        2.92      0.41 o 
   2  14   5       46.10       46.74      1.18 o 
   3  14   5        2.29        3.51      0.49 o 
   4  14   5        2.89        3.95      0.59 o 
  -6  15   5       57.06       60.86      1.44 o 
  -5  15   5       33.23       34.30      1.16 o 
  -4  15   5        1.72        0.52      0.31 o 
  -3  15   5       24.50       24.89      0.75 o 
  -2  15   5        0.07        0.08      0.25 o 
  -1  15   5       43.83       42.10      0.97 o 
   0  15   5       33.20       32.31      0.81 o 
   1  15   5       38.96       34.82      0.98 o 
   2  15   5        3.28        2.71      0.45 o 
   3  15   5       27.86       33.23      1.08 o 
   4  15   5        0.01        0.23      0.45 o 
  -6  16   5       86.39       82.22      1.92 o 
  -5  16   5        7.32        6.92      0.66 o 
  -4  16   5        0.55       -0.24      0.31 o 
  -3  16   5      214.97      211.17      3.06 o 
  -2  16   5       40.20       40.28      1.05 o 
  -1  16   5       42.39       40.85      1.12 o 
   0  16   5       17.62       17.43      0.93 o 
   1  16   5        2.45        2.56      0.41 o 
   2  16   5        0.00        0.46      0.36 o 
   3  16   5      105.19      109.96      2.21 o 
  -5  17   5       56.25       60.30      1.56 o 
  -4  17   5       47.42       48.26      1.16 o 
  -3  17   5       73.21       70.70      1.29 o 
  -2  17   5       29.22       27.24      0.80 o 
  -1  17   5        5.09        7.04      0.66 o 
   0  17   5       20.79       20.94      0.86 o 
   1  17   5        5.71        6.10      0.55 o 
   2  17   5        1.01        1.43      0.41 o 
   3  17   5        9.03       12.10      0.88 o 
  -5  18   5       85.82       91.31      1.99 o 
  -4  18   5        1.32        1.38      0.45 o 
  -3  18   5        9.56        9.99      0.63 o 
  -2  18   5        0.32        0.33      0.35 o 
  -1  18   5       98.31       97.97      1.67 o 
   0  18   5       11.43       13.58      0.73 o 
   1  18   5       83.34       77.29      1.55 o 
   2  18   5        2.71        3.31      0.66 o 
   3  18   5       10.68       16.42      1.04 o 
  -5  19   5        0.95        1.21      0.55 o 
  -4  19   5        9.62        8.66      0.73 o 
  -3  19   5       26.16       26.69      1.01 o 
  -2  19   5        6.60        8.25      0.55 o 
  -1  19   5        4.95        4.64      0.46 o 
   0  19   5       78.75       77.52      1.56 o 
   1  19   5        1.37        0.50      0.39 o 
   2  19   5       21.76       21.47      1.00 o 
  -4  20   5       15.23       14.44      0.91 o 
  -3  20   5        5.67        5.23      0.60 o 
  -2  20   5      106.51      106.74      1.89 o 
  -1  20   5       20.35       21.77      0.84 o 
   0  20   5       24.89       25.18      0.97 o 
   1  20   5       31.81       30.54      1.10 o 
   2  20   5       22.83       24.81      1.10 o 
  -4  21   5        9.88       11.93      0.85 o 
  -3  21   5       39.26       40.08      1.13 o 
  -2  21   5       35.01       35.60      0.99 o 
  -1  21   5       46.60       46.46      1.22 o 
   0  21   5        0.18       -0.01      0.39 o 
   1  21   5        1.84        1.63      0.47 o 
   2  21   5       25.68       30.79      1.40 o 
  -3  22   5       51.67       52.31      1.46 o 
  -2  22   5        3.08        3.45      0.49 o 
  -1  22   5        2.35        3.00      0.52 o 
   0  22   5        2.69        2.73      0.49 o 
   1  22   5       51.06       51.64      1.53 o 
  -3  23   5        1.01        1.15      0.56 o 
  -2  23   5        9.92       10.04      0.72 o 
  -1  23   5        0.12       -0.01      0.43 o 
   0  23   5        2.57        1.74      0.67 o 
  -1  24   5       22.95       24.62      1.17 o 
  -7   0   6       56.60       59.68      2.81 o 
  -6   0   6       18.64       20.73      1.89 o 
  -5   0   6       26.19       20.33      0.86 o 
  -4   0   6       13.55       17.83      0.76 o 
  -3   0   6     2033.42     1976.95     21.54 o 
  -2   0   6        0.23        0.28      0.35 o 
  -1   0   6      237.15      253.53      4.07 o 
   0   0   6       77.19       75.84      1.37 o 
   1   0   6       92.30       95.65      1.74 o 
   2   0   6       31.72       34.40      1.47 o 
   3   0   6      606.79      607.93      7.64 o 
   4   0   6      184.65      175.62      3.68 o 
  -7   1   6        6.95        7.33      0.69 o 
  -6   1   6       62.45       51.56      1.17 o 
  -5   1   6      253.76      261.22      2.62 o 
  -4   1   6       78.79       77.08      1.08 o 
  -3   1   6        3.63        4.06      0.29 o 
  -2   1   6        0.06        0.02      0.13 o 
  -1   1   6      422.92      419.45      4.19 o 
   0   1   6      358.19      332.57      3.36 o 
   1   1   6       94.72       87.52      1.15 o 
   2   1   6      199.33      207.12      2.21 o 
   3   1   6       19.28       21.94      0.99 o 
   4   1   6       11.25       11.35      0.69 o 
  -7   2   6        1.09        0.77      0.44 o 
  -6   2   6       57.90       50.21      1.14 o 
  -5   2   6       26.13       22.39      0.62 o 
  -4   2   6      105.52       96.94      1.26 o 
  -3   2   6      199.10      190.58      1.92 o 
  -2   2   6       15.27       13.65      0.44 o 
  -1   2   6        1.73        2.76      0.25 o 
   0   2   6        2.12        1.79      0.32 o 
   1   2   6       79.12       80.93      1.09 o 
   2   2   6       38.26       38.07      0.78 o 
   3   2   6       34.23       36.19      0.84 o 
   4   2   6       12.13       13.71      0.72 o 
  -7   3   6        0.29        0.79      0.39 o 
  -6   3   6        5.78        4.16      0.54 o 
  -5   3   6       73.23       63.80      1.12 o 
  -4   3   6       33.38       32.66      0.68 o 
  -3   3   6       78.04       77.19      1.02 o 
  -2   3   6        4.40        5.46      0.32 o 
  -1   3   6       24.28       21.33      0.87 o 
   0   3   6      103.26      111.06      1.26 o 
   1   3   6        0.01        0.64      0.22 o 
   2   3   6       95.53      101.71      1.39 o 
   3   3   6        8.47        8.75      0.50 o 
   4   3   6        0.17        0.54      0.36 o 
  -7   4   6       15.88       14.47      0.80 o 
  -6   4   6       19.08       17.70      0.91 o 
  -5   4   6       31.77       25.72      1.27 o 
  -4   4   6      196.83      198.73      2.24 o 
  -3   4   6      144.96      136.48      1.52 o 
  -2   4   6       15.01       15.23      0.51 o 
  -1   4   6       55.51       54.71      0.97 o 
   0   4   6      154.41      155.32      2.17 o 
   1   4   6      260.87      263.23      2.55 o 
   2   4   6      336.55      338.91      3.23 o 
   3   4   6      100.01       99.22      1.55 o 
   4   4   6       13.42       12.64      0.71 o 
  -7   5   6        1.10        0.44      0.36 o 
  -6   5   6        1.69        2.44      0.42 o 
  -5   5   6      191.51      201.30      2.37 o 
  -4   5   6      513.22      506.51      4.45 o 
  -3   5   6       52.69       50.03      0.83 o 
  -2   5   6        0.03        0.12      0.18 o 
  -1   5   6       26.99       28.68      0.75 o 
   0   5   6      277.21      269.51      2.78 o 
   1   5   6        8.24        7.57      0.42 o 
   2   5   6      351.96      367.21      3.47 o 
   3   5   6        0.56        1.13      0.36 o 
   4   5   6        1.91        1.54      0.40 o 
  -7   6   6        5.19        6.53      0.69 o 
  -6   6   6       11.61       11.36      0.63 o 
  -5   6   6        3.61        4.79      0.42 o 
  -4   6   6     1087.25     1090.19      8.82 o 
  -3   6   6        5.57        5.58      0.33 o 
  -2   6   6       43.27       38.36      0.75 o 
  -1   6   6        5.91        7.95      0.40 o 
   0   6   6        3.30        2.29      0.46 o 
   1   6   6      121.72      120.45      1.89 o 
   2   6   6      374.22      370.89      3.49 o 
   3   6   6       14.87       18.86      0.77 o 
   4   6   6        5.66        6.36      0.57 o 
  -7   7   6        1.80        3.03      0.47 o 
  -6   7   6        0.09       -0.10      0.29 o 
  -5   7   6       60.18       51.47      1.05 o 
  -4   7   6      906.93      890.32      7.34 o 
  -3   7   6        5.51        6.40      0.38 o 
  -2   7   6       21.32       23.51      0.60 o 
  -1   7   6       10.60        7.58      0.41 o 
   0   7   6        1.85        1.56      0.26 o 
   1   7   6        1.41        3.86      0.32 o 
   2   7   6        4.25        5.20      0.45 o 
   3   7   6       19.61       20.18      0.79 o 
   4   7   6        0.78        0.87      0.39 o 
  -7   8   6        1.49        1.50      0.47 o 
  -6   8   6        4.73        5.32      0.48 o 
  -5   8   6      106.59       97.25      1.52 o 
  -4   8   6      206.85      192.16      2.80 o 
  -3   8   6       53.46       53.29      0.84 o 
  -2   8   6       23.03       20.50      0.58 o 
  -1   8   6       64.64       74.21      1.24 o 
   0   8   6        0.00        0.36      0.23 o 
   1   8   6      123.90      128.70      1.52 o 
   2   8   6      204.45      200.20      2.38 o 
   3   8   6       40.09       40.78      1.10 o 
   4   8   6        0.04       -0.09      0.44 o 
  -7   9   6        4.17        5.52      0.67 o 
  -6   9   6        6.43        7.30      0.53 o 
  -5   9   6        0.00        0.38      0.31 o 
  -4   9   6       62.08       72.26      1.09 o 
  -3   9   6      163.37      156.36      1.92 o 
  -2   9   6       11.66        9.66      0.44 o 
  -1   9   6       12.31       11.89      0.46 o 
   0   9   6      109.61      110.62      1.47 o 
   1   9   6        5.53        5.26      0.46 o 
   2   9   6       88.04       89.12      1.59 o 
   3   9   6       12.27       13.99      0.77 o 
   4   9   6        2.14        1.36      0.54 o 
  -7  10   6        3.85        5.38      0.64 o 
  -6  10   6        2.60        1.56      0.42 o 
  -5  10   6      136.45      130.83      2.02 o 
  -4  10   6       87.61       84.58      1.23 o 
  -3  10   6       11.71       13.05      0.63 o 
  -2  10   6       58.76       60.48      1.13 o 
  -1  10   6       19.91       19.58      0.72 o 
   0  10   6       38.30       43.05      1.13 o 
   1  10   6      191.11      189.29      2.60 o 
   2  10   6        9.56        9.67      0.72 o 
   3  10   6        9.89       10.61      0.79 o 
   4  10   6        1.38        2.27      0.63 o 
  -6  11   6       58.53       65.02      1.32 o 
  -5  11   6       66.53       65.96      1.25 o 
  -4  11   6       12.23       12.59      0.58 o 
  -3  11   6       38.83       37.01      0.81 o 
  -2  11   6       18.08       19.87      0.74 o 
  -1  11   6      233.08      222.73      3.83 o 
   0  11   6        7.67        9.88      0.58 o 
   1  11   6       66.60       68.74      1.52 o 
   2  11   6        5.34        4.94      0.55 o 
   3  11   6        4.62        4.56      0.59 o 
   4  11   6        1.04        2.75      0.66 o 
  -6  12   6        6.68        5.97      0.79 o 
  -5  12   6       28.58       33.88      1.01 o 
  -4  12   6      211.13      212.90      2.74 o 
  -3  12   6        6.55        8.43      0.57 o 
  -2  12   6       40.17       39.03      0.99 o 
  -1  12   6        6.74        6.64      0.50 o 
   0  12   6        1.54        0.64      0.31 o 
   1  12   6       82.84       73.79      1.61 o 
   2  12   6       92.70       86.82      2.06 o 
   3  12   6       17.77       19.19      1.04 o 
  -6  13   6        5.35        5.83      0.69 o 
  -5  13   6       24.17       23.00      0.97 o 
  -4  13   6       14.53       14.79      0.89 o 
  -3  13   6        2.12        2.33      0.41 o 
  -2  13   6      170.55      155.53      2.22 o 
  -1  13   6        7.01        7.11      0.53 o 
   0  13   6       10.06        8.92      0.58 o 
   1  13   6        7.89        6.89      0.63 o 
   2  13   6       32.63       32.62      1.12 o 
   3  13   6       13.81       16.73      1.19 o 
  -6  14   6        1.21        1.56      0.54 o 
  -5  14   6       15.47       15.95      0.91 o 
  -4  14   6        2.01        3.02      0.49 o 
  -3  14   6      299.56      289.92      3.50 o 
  -2  14   6       53.00       47.63      1.13 o 
  -1  14   6        0.05       -0.14      0.29 o 
   0  14   6        9.46        9.13      0.60 o 
   1  14   6       15.87       14.85      0.86 o 
   2  14   6        0.01       -0.27      0.38 o 
   3  14   6       20.05       21.26      1.13 o 
  -6  15   6       19.74       21.10      1.28 o 
  -5  15   6       27.53       26.47      1.09 o 
  -4  15   6        1.86        2.02      0.48 o 
  -3  15   6       10.04        9.48      0.66 o 
  -2  15   6        2.96        2.82      0.63 o 
  -1  15   6        0.98        1.58      0.37 o 
   0  15   6       25.58       23.37      0.98 o 
   1  15   6        0.64        0.15      0.41 o 
   2  15   6        0.03       -0.03      0.42 o 
   3  15   6       20.83       20.97      1.14 o 
  -5  16   6       15.80       16.26      1.10 o 
  -4  16   6        9.51        8.39      0.70 o 
  -3  16   6       16.15       19.09      0.87 o 
  -2  16   6        0.71        1.27      0.37 o 
  -1  16   6       14.00       13.32      0.72 o 
   0  16   6        0.12       -0.09      0.37 o 
   1  16   6       28.57       31.86      1.17 o 
   2  16   6        0.50        0.70      0.42 o 
   3  16   6        0.19        0.10      0.48 o 
  -5  17   6        0.07        0.15      0.50 o 
  -4  17   6       13.78       14.25      0.94 o 
  -3  17   6       52.66       50.52      1.23 o 
  -2  17   6       29.04       28.81      0.94 o 
  -1  17   6       16.35       17.95      0.92 o 
   0  17   6       35.77       33.35      1.27 o 
   1  17   6        1.17        1.32      0.47 o 
   2  17   6        0.34        0.14      0.42 o 
  -5  18   6        3.21        5.44      0.94 o 
  -4  18   6        2.32        1.66      0.50 o 
  -3  18   6       26.20       24.30      0.96 o 
  -2  18   6        0.00       -0.35      0.35 o 
  -1  18   6        0.03       -0.32      0.32 o 
   0  18   6       31.28       29.79      1.14 o 
   1  18   6       35.18       40.42      1.34 o 
   2  18   6        3.39        3.11      0.60 o 
  -4  19   6        9.67        8.67      0.76 o 
  -3  19   6       39.56       39.08      1.13 o 
  -2  19   6        9.22        9.08      0.93 o 
  -1  19   6        5.62        5.94      0.65 o 
   0  19   6        0.30        0.31      0.41 o 
   1  19   6        0.27        0.46      0.45 o 
   2  19   6       17.92       21.33      1.28 o 
  -4  20   6       90.66      100.48      2.42 o 
  -3  20   6        0.05       -0.41      0.41 o 
  -2  20   6        1.14        0.31      0.38 o 
  -1  20   6       14.07       15.72      1.04 o 
   0  20   6        0.29       -0.09      0.42 o 
   1  20   6       14.06       14.80      0.97 o 
  -3  21   6        2.20        2.14      0.52 o 
  -2  21   6        3.75        2.61      0.49 o 
  -1  21   6       34.91       39.93      1.58 o 
   0  21   6        0.41        0.79      0.48 o 
  -2  22   6        0.06        0.12      0.44 o 
  -1  22   6       19.44       22.10      1.16 o 
   0  22   6        2.40        3.33      0.60 o 
  -7   1   7        0.01        0.07      0.45 o 
  -6   1   7        9.79       12.28      0.91 o 
  -5   1   7       27.36       26.42      0.75 o 
  -4   1   7      158.82      143.72      2.07 o 
  -3   1   7      791.34      781.47      7.59 o 
  -2   1   7       39.03       36.67      0.90 o 
  -1   1   7       18.03       18.66      0.75 o 
   0   1   7        3.24        2.49      0.36 o 
   1   1   7       13.66       16.15      0.73 o 
   2   1   7       32.43       32.42      0.93 o 
   3   1   7      231.80      243.28      3.16 o 
   4   1   7       35.19       37.55      2.27 o 
  -7   2   7        0.51        0.48      0.41 o 
  -6   2   7       14.37       14.18      0.93 o 
  -5   2   7       51.32       44.73      1.08 o 
  -4   2   7      250.29      247.53      2.72 o 
  -3   2   7      187.32      186.34      2.43 o 
  -2   2   7      188.29      192.14      2.56 o 
  -1   2   7      118.78      115.45      1.72 o 
   0   2   7      217.48      213.61      2.65 o 
   1   2   7      129.78      123.03      1.86 o 
   2   2   7        0.23        0.10      0.32 o 
   3   2   7       23.95       25.92      1.07 o 
   4   2   7        8.52        8.50      0.90 o 
  -7   3   7       35.04       47.62      1.34 o 
  -6   3   7       75.17       75.43      1.83 o 
  -5   3   7       72.02       70.96      1.25 o 
  -4   3   7        1.08        0.63      0.28 o 
  -3   3   7       35.43       32.69      0.87 o 
  -2   3   7      357.06      357.70      4.26 o 
  -1   3   7       68.51       62.32      1.29 o 
   0   3   7       10.28        7.74      0.53 o 
   1   3   7      165.37      169.21      2.20 o 
   2   3   7        0.00        0.28      0.30 o 
   3   3   7       13.91       12.90      0.76 o 
   4   3   7       80.41       82.66      2.56 o 
  -7   4   7       33.74       30.92      1.32 o 
  -6   4   7       14.21       14.05      0.82 o 
  -5   4   7      252.99      236.73      2.97 o 
  -4   4   7        0.35       -0.29      0.29 o 
  -3   4   7      216.64      210.42      2.38 o 
  -2   4   7      256.22      260.42      3.06 o 
  -1   4   7      118.86      125.32      1.81 o 
   0   4   7      127.96      118.37      1.67 o 
   1   4   7       52.73       52.17      1.01 o 
   2   4   7       19.45       18.97      0.70 o 
   3   4   7        2.52        3.26      0.49 o 
   4   4   7        9.28       10.96      0.86 o 
  -7   5   7       74.55       73.91      1.95 o 
  -6   5   7        0.31        0.51      0.37 o 
  -5   5   7        1.95        0.94      0.35 o 
  -4   5   7       32.33       35.10      0.83 o 
  -3   5   7      286.52      278.67      3.48 o 
  -2   5   7      507.95      505.90      4.76 o 
  -1   5   7        0.01       -0.29      0.29 o 
   0   5   7        8.23       10.77      0.51 o 
   1   5   7        8.54        9.83      0.74 o 
   2   5   7       55.67       57.39      1.12 o 
   3   5   7       76.07       73.94      1.51 o 
  -7   6   7        0.80        0.96      0.55 o 
  -6   6   7        3.68        3.99      0.49 o 
  -5   6   7        1.49        0.37      0.31 o 
  -4   6   7       48.22       46.48      0.98 o 
  -3   6   7       96.83       94.70      1.51 o 
  -2   6   7        6.27        7.59      0.53 o 
  -1   6   7      195.02      196.21      2.25 o 
   0   6   7        0.75        0.57      0.29 o 
   1   6   7       11.11       12.34      0.86 o 
   2   6   7       10.57       12.86      0.86 o 
   3   6   7        9.71        9.50      0.78 o 
  -7   7   7        2.54        3.72      0.68 o 
  -6   7   7       51.59       47.40      1.19 o 
  -5   7   7        1.19        0.44      0.38 o 
  -4   7   7        7.89        9.59      0.54 o 
  -3   7   7       31.28       31.72      0.77 o 
  -2   7   7       40.10       39.66      0.89 o 
  -1   7   7      148.35      148.59      2.00 o 
   0   7   7        1.38        2.51      0.42 o 
   1   7   7       10.58       12.52      0.58 o 
   2   7   7        2.65        2.67      0.85 o 
   3   7   7        0.18        0.08      0.42 o 
  -7   8   7        2.34        4.90      0.63 o 
  -6   8   7        0.04       -0.31      0.41 o 
  -5   8   7       57.46       54.09      1.22 o 
  -4   8   7       98.33       99.21      1.63 o 
  -3   8   7       19.19       19.73      0.68 o 
  -2   8   7      314.58      295.24      3.09 o 
  -1   8   7        2.10        2.22      0.33 o 
   0   8   7        6.04        6.90      0.51 o 
   1   8   7        2.71        2.24      0.41 o 
   2   8   7       13.56       12.05      0.81 o 
   3   8   7        2.53        2.59      0.54 o 
  -6   9   7        0.29        0.19      0.38 o 
  -5   9   7       38.85       42.67      1.19 o 
  -4   9   7       24.57       23.71      1.08 o 
  -3   9   7      311.03      294.68      3.16 o 
  -2   9   7       76.91       63.38      1.09 o 
  -1   9   7        0.90        0.43      0.31 o 
   0   9   7       31.53       29.79      0.88 o 
   1   9   7       42.26       45.16      1.09 o 
   2   9   7        4.66        5.80      0.62 o 
   3   9   7       24.18       23.91      1.34 o 
  -6  10   7        3.66        4.17      0.91 o 
  -5  10   7       29.69       29.35      1.06 o 
  -4  10   7       54.82       54.44      1.16 o 
  -3  10   7       25.88       23.69      0.74 o 
  -2  10   7       11.26       16.70      0.73 o 
  -1  10   7       95.98       75.18      1.41 o 
   0  10   7        1.33        1.51      0.37 o 
   1  10   7       38.11       41.42      1.21 o 
   2  10   7        6.15        6.68      0.66 o 
   3  10   7        3.05        2.18      0.53 o 
  -6  11   7       52.40       52.98      1.46 o 
  -5  11   7        3.12        2.74      0.44 o 
  -4  11   7       93.81       90.83      1.47 o 
  -3  11   7      127.75      126.60      1.99 o 
  -2  11   7       11.67        9.46      0.62 o 
  -1  11   7      102.56       94.84      1.63 o 
   0  11   7        7.33        7.56      0.55 o 
   1  11   7       18.14       15.88      0.89 o 
   2  11   7        8.63        8.71      0.80 o 
   3  11   7       21.75       21.13      1.33 o 
  -6  12   7       11.24       12.99      0.86 o 
  -5  12   7        5.96        5.45      0.62 o 
  -4  12   7       65.81       61.51      1.85 o 
  -3  12   7        9.70       10.86      0.67 o 
  -2  12   7        7.69        6.85      0.55 o 
  -1  12   7       69.70       70.65      1.40 o 
   0  12   7        1.13        0.54      0.34 o 
   1  12   7       25.60       23.97      1.29 o 
   2  12   7       38.50       39.46      1.46 o 
   3  12   7        0.02        0.33      0.45 o 
  -6  13   7        3.68        4.14      0.62 o 
  -5  13   7        5.55        4.25      0.60 o 
  -4  13   7       12.39       10.18      1.07 o 
  -3  13   7      111.61      109.43      1.86 o 
  -2  13   7        4.81        3.59      0.44 o 
  -1  13   7        6.37        6.84      0.57 o 
   0  13   7       14.59       18.28      0.83 o 
   1  13   7        7.46        7.56      0.73 o 
   2  13   7       18.38       15.44      0.96 o 
  -5  14   7        0.41        1.06      0.58 o 
  -4  14   7        0.18       -0.18      0.36 o 
  -3  14   7       37.94       33.55      1.01 o 
  -2  14   7        7.76        6.77      0.59 o 
  -1  14   7        0.29        0.15      0.33 o 
   0  14   7       35.82       33.77      1.52 o 
   1  14   7        0.05       -0.20      0.37 o 
   2  14   7       38.59       39.43      1.32 o 
  -5  15   7        0.21        0.38      0.47 o 
  -4  15   7        1.97        0.82      0.46 o 
  -3  15   7        6.47        9.15      0.67 o 
  -2  15   7       43.12       40.54      1.10 o 
  -1  15   7        0.28        0.05      0.35 o 
   0  15   7        2.11        1.76      0.45 o 
   1  15   7       12.12       11.57      0.83 o 
   2  15   7        1.39        1.93      0.54 o 
  -5  16   7        0.03       -0.23      0.45 o 
  -4  16   7        0.00        0.30      0.41 o 
  -3  16   7       29.81       26.28      1.00 o 
  -2  16   7       72.69       71.84      1.50 o 
  -1  16   7       25.25       20.68      0.93 o 
   0  16   7       40.09       42.28      1.31 o 
   1  16   7        3.38        4.00      0.61 o 
   2  16   7        0.31        0.42      0.49 o 
  -5  17   7        5.39        4.63      0.76 o 
  -4  17   7        5.78        6.34      0.71 o 
  -3  17   7        0.37        0.18      0.35 o 
  -2  17   7        9.80       10.83      0.73 o 
  -1  17   7        4.91        4.41      0.52 o 
   0  17   7        0.96        2.02      0.53 o 
   1  17   7       17.98       17.12      1.04 o 
  -4  18   7        2.88        2.93      0.58 o 
  -3  18   7        7.90        7.78      0.67 o 
  -2  18   7       12.98       12.68      0.79 o 
  -1  18   7        2.54        3.06      0.54 o 
   0  18   7        7.24       10.30      0.84 o 
   1  18   7        0.06        0.38      0.47 o 
  -4  19   7        2.53        2.90      0.63 o 
  -3  19   7       18.09       17.75      0.92 o 
  -2  19   7        5.56        5.66      0.60 o 
  -1  19   7       14.03       13.55      0.93 o 
   0  19   7       58.80       61.65      1.68 o 
  -3  20   7        9.78       11.04      0.86 o 
  -2  20   7        6.74        7.55      0.68 o 
  -1  20   7        0.36       -0.27      0.41 o 
   0  20   7        0.03        0.00      1.02 o 
  -7   0   8       36.15       36.83      1.99 o 
  -6   0   8       56.80       75.16      5.37 o 
  -5   0   8        5.41        6.76      0.83 o 
  -4   0   8      114.76      109.70      2.58 o 
  -3   0   8       34.95       32.75      1.28 o 
  -2   0   8        9.30        9.03      0.81 o 
  -1   0   8       77.12       79.30      2.03 o 
   0   0   8      251.68      239.88      4.28 o 
   1   0   8        0.45        0.64      0.49 o 
   2   0   8       27.60       27.42      1.32 o 
   3   0   8        1.35        1.24      0.80 o 
  -7   1   8        9.08       13.33      1.48 o 
  -6   1   8       44.20       44.84      1.55 o 
  -5   1   8       35.65       32.47      1.09 o 
  -4   1   8       50.31       45.92      1.17 o 
  -3   1   8       98.04       93.31      1.62 o 
  -2   1   8      143.32      144.13      2.11 o 
  -1   1   8       49.92       48.82      1.47 o 
   0   1   8       47.77       50.37      1.40 o 
   1   1   8       25.62       26.12      0.88 o 
   2   1   8        4.85        5.55      0.54 o 
   3   1   8       11.17       11.13      0.84 o 
  -7   2   8        0.56       -0.11      0.50 o 
  -6   2   8        6.61        6.44      0.73 o 
  -5   2   8        5.33        6.95      0.59 o 
  -4   2   8       64.89       66.72      1.46 o 
  -3   2   8      179.88      175.06      2.42 o 
  -2   2   8        0.02        0.15      0.31 o 
  -1   2   8       13.45       13.66      0.77 o 
   0   2   8        0.12        0.59      0.34 o 
   1   2   8       31.33       32.52      0.96 o 
   2   2   8        7.97        9.41      0.67 o 
   3   2   8        0.77        0.97      0.61 o 
  -7   3   8        1.70        1.23      1.38 o 
  -6   3   8       14.58       17.03      1.07 o 
  -5   3   8       20.06       18.38      0.85 o 
  -4   3   8        1.28        1.15      0.37 o 
  -3   3   8       82.63       76.22      1.43 o 
  -2   3   8       85.46       82.92      1.62 o 
  -1   3   8        3.03        3.68      0.59 o 
   0   3   8        0.03        0.17      0.29 o 
   1   3   8       14.62       16.53      0.84 o 
   2   3   8        0.10       -0.23      0.34 o 
   3   3   8       11.89       11.79      0.86 o 
  -6   4   8        0.27        0.63      0.67 o 
  -5   4   8       64.10       64.28      1.52 o 
  -4   4   8        3.92        3.83      0.47 o 
  -3   4   8       98.63       93.53      1.61 o 
  -2   4   8       96.56       92.96      1.58 o 
  -1   4   8      246.54      242.77      3.02 o 
   0   4   8       96.31       92.58      1.75 o 
   1   4   8        0.08       -0.14      0.35 o 
   2   4   8        3.69        3.74      0.55 o 
   3   4   8        8.32        9.00      0.94 o 
  -6   5   8       25.48       28.24      1.26 o 
  -5   5   8        0.99        1.43      0.43 o 
  -4   5   8       11.81       12.35      0.69 o 
  -3   5   8      100.99      100.94      1.94 o 
  -2   5   8        4.63        7.49      0.57 o 
  -1   5   8       29.93       26.97      0.87 o 
   0   5   8       16.87       19.00      0.79 o 
   1   5   8        1.37        0.95      0.37 o 
   2   5   8        3.78        4.08      0.70 o 
   3   5   8       19.71       18.32      1.23 o 
  -6   6   8       10.29       13.70      0.88 o 
  -5   6   8       22.14       26.36      1.18 o 
  -4   6   8       29.87       29.50      0.91 o 
  -3   6   8        3.27        2.93      0.41 o 
  -2   6   8      153.21      140.49      2.06 o 
  -1   6   8        0.17        2.33      0.40 o 
   0   6   8       29.01       31.86      0.92 o 
   1   6   8        1.33        1.09      0.41 o 
   2   6   8       19.11       20.54      1.21 o 
  -6   7   8        6.00        4.38      0.60 o 
  -5   7   8        0.02        0.25      0.37 o 
  -4   7   8       68.67       67.89      1.50 o 
  -3   7   8       24.38       24.87      1.24 o 
  -2   7   8        4.98        6.61      0.55 o 
  -1   7   8      121.14      113.98      1.83 o 
   0   7   8       28.04       23.15      1.26 o 
   1   7   8        1.56        0.40      0.60 o 
   2   7   8       23.41       23.99      1.30 o 
  -6   8   8       43.92       43.78      1.32 o 
  -5   8   8        0.43        0.68      0.45 o 
  -4   8   8        0.86        1.99      0.39 o 
  -3   8   8        0.00        0.55      0.33 o 
  -2   8   8      415.71      399.99      5.01 o 
  -1   8   8      284.01      281.95      4.41 o 
   0   8   8        9.72        8.35      0.69 o 
   1   8   8       14.59       13.03      1.20 o 
   2   8   8        1.77        1.97      0.58 o 
  -6   9   8        0.01       -0.42      0.42 o 
  -5   9   8        0.06       -0.22      0.36 o 
  -4   9   8        0.07       -0.31      0.31 o 
  -3   9   8       31.73       33.49      1.12 o 
  -2   9   8       91.67      104.56      2.02 o 
  -1   9   8       11.22       12.50      0.99 o 
   0   9   8       11.30        9.73      0.74 o 
   1   9   8        2.39        3.14      0.61 o 
   2   9   8        0.19        0.26      0.54 o 
  -6  10   8        6.42        8.56      0.74 o 
  -5  10   8        3.47        3.32      0.52 o 
  -4  10   8       20.77       19.86      1.00 o 
  -3  10   8       28.12       27.96      1.10 o 
  -2  10   8      132.54      118.79      2.41 o 
  -1  10   8       66.22       56.29      1.68 o 
   0  10   8       28.36       33.75      1.34 o 
   1  10   8        1.37        1.00      0.59 o 
   2  10   8        0.52        1.75      0.59 o 
  -6  11   8       14.88       16.47      1.14 o 
  -5  11   8        8.33       11.31      0.94 o 
  -4  11   8        0.93        0.90      0.43 o 
  -3  11   8       86.05       86.22      2.45 o 
  -2  11   8       51.56       45.68      1.33 o 
  -1  11   8       28.76       31.13      1.48 o 
   0  11   8        0.35        0.31      0.52 o 
   1  11   8        0.12        0.18      0.49 o 
   2  11   8        2.52        2.55      0.68 o 
  -5  12   8        5.05        8.08      0.96 o 
  -4  12   8        6.57        7.16      0.76 o 
  -3  12   8        6.78        8.45      0.73 o 
  -2  12   8      103.48      105.40      2.09 o 
  -1  12   8        0.53        0.94      0.43 o 
   0  12   8        1.55        1.77      0.58 o 
   1  12   8        0.58       -0.17      0.59 o 
   2  12   8        3.97        4.30      0.90 o 
  -5  13   8        4.26        3.19      0.75 o 
  -4  13   8        7.98        8.20      1.17 o 
  -3  13   8        7.12        7.77      0.70 o 
  -2  13   8       39.55       34.39      1.21 o 
  -1  13   8       15.23       16.27      1.02 o 
   0  13   8       64.97       72.38      1.99 o 
   1  13   8        7.98        8.96      0.88 o 
  -5  14   8       91.64       98.24      2.40 o 
  -4  14   8        0.11       -0.26      0.45 o 
  -3  14   8        3.43        4.08      0.60 o 
  -2  14   8       42.53       45.05      1.22 o 
  -1  14   8        8.12        9.52      0.76 o 
   0  14   8       26.50       21.41      1.32 o 
   1  14   8       27.08       30.00      1.56 o 
  -4  15   8        0.09       -0.03      0.41 o 
  -3  15   8        2.01        0.57      0.39 o 
  -2  15   8       11.91       12.34      0.76 o 
  -1  15   8        0.88        1.01      0.41 o 
   0  15   8       38.06       38.96      1.31 o 
   1  15   8        0.00        0.27      0.59 o 
  -4  16   8        9.32        8.62      0.77 o 
  -3  16   8       35.38       40.16      1.61 o 
  -2  16   8        0.38        0.21      0.39 o 
  -1  16   8       15.13       17.53      0.99 o 
   0  16   8        2.18        2.46      0.56 o 
  -4  17   8       47.18       49.03      2.30 o 
  -3  17   8       40.86       36.55      1.17 o 
  -2  17   8        0.17        0.90      0.41 o 
  -1  17   8        7.65        9.10      0.80 o 
   0  17   8        7.16        5.78      0.69 o 
  -3  18   8        4.06        3.73      0.61 o 
  -2  18   8        0.76        0.59      0.43 o 
  -1  18   8        0.16       -0.41      0.41 o 
  -6   1   9       75.86       85.81      2.16 o 
  -5   1   9        1.35        2.69      0.75 o 
  -4   1   9        0.00       -0.02      0.35 o 
  -3   1   9       16.88       14.21      0.75 o 
  -2   1   9        0.03       -0.17      0.34 o 
  -1   1   9        8.51        8.09      0.59 o 
   0   1   9      154.55      151.45      2.32 o 
   1   1   9       18.28       17.65      0.87 o 
   2   1   9        1.58        1.24      0.46 o 
  -6   2   9       38.71       45.21      1.55 o 
  -5   2   9       11.38       12.12      0.74 o 
  -4   2   9       61.31       60.14      1.36 o 
  -3   2   9        0.12        0.41      0.38 o 
  -2   2   9        0.50        0.67      0.44 o 
  -1   2   9        0.14       -0.25      0.30 o 
   0   2   9        0.01        0.80      0.38 o 
   1   2   9        0.37        0.75      0.40 o 
   2   2   9        0.75       -0.41      0.41 o 
  -6   3   9        1.10        1.22      0.57 o 
  -5   3   9        9.79       12.28      0.76 o 
  -4   3   9        7.13        7.79      0.60 o 
  -3   3   9       44.69       46.72      1.24 o 
  -2   3   9       10.44        8.96      0.63 o 
  -1   3   9        4.84        3.70      0.59 o 
   0   3   9       48.93       57.50      1.32 o 
   1   3   9        3.94        2.85      0.47 o 
   2   3   9        0.08       -0.17      0.52 o 
  -6   4   9        0.35        0.70      0.52 o 
  -5   4   9        0.10       -0.35      0.35 o 
  -4   4   9        0.74        1.15      0.39 o 
  -3   4   9        4.87        4.59      0.74 o 
  -2   4   9       23.80       19.79      0.96 o 
  -1   4   9        1.90        3.00      0.43 o 
   0   4   9        0.00        0.70      0.35 o 
   1   4   9        6.72        4.91      0.77 o 
   2   4   9       36.52       38.15      1.64 o 
  -6   5   9       18.60       23.38      1.29 o 
  -5   5   9        0.88        1.13      0.47 o 
  -4   5   9       57.25       57.88      2.62 o 
  -3   5   9        1.06        1.06      0.39 o 
  -2   5   9       25.95       27.33      0.92 o 
  -1   5   9       45.37       37.97      1.04 o 
   0   5   9        0.22        0.36      0.40 o 
   1   5   9       26.85       30.42      1.18 o 
  -6   6   9        0.62        0.60      0.50 o 
  -5   6   9        0.07        0.14      0.38 o 
  -4   6   9        9.60       11.63      0.71 o 
  -3   6   9       12.20       10.70      0.96 o 
  -2   6   9       13.01       11.30      0.72 o 
  -1   6   9        2.60        1.15      0.53 o 
   0   6   9        3.71        7.14      0.86 o 
   1   6   9        2.28        2.00      0.57 o 
  -6   7   9       16.50       17.73      1.40 o 
  -5   7   9        1.56        1.69      0.54 o 
  -4   7   9        6.96        8.93      0.63 o 
  -3   7   9        6.37        6.18      0.55 o 
  -2   7   9       30.02       29.09      1.19 o 
  -1   7   9        8.42        6.99      0.71 o 
   0   7   9        7.77        8.42      0.71 o 
   1   7   9        0.89        1.16      0.55 o 
  -5   8   9        4.55        5.07      0.60 o 
  -4   8   9       14.97       18.25      1.01 o 
  -3   8   9       12.56       13.94      0.86 o 
  -2   8   9      221.70      214.66      3.71 o 
  -1   8   9      152.34      149.46      2.71 o 
   0   8   9        2.01        2.79      0.53 o 
   1   8   9        0.15       -0.50      0.50 o 
  -5   9   9       27.16       30.95      2.24 o 
  -4   9   9        0.39        0.61      0.43 o 
  -3   9   9       23.89       24.27      1.28 o 
  -2   9   9       19.96       23.16      1.66 o 
  -1   9   9       90.84       91.44      2.61 o 
   0   9   9        0.00        0.28      0.42 o 
   1   9   9       23.01       26.58      2.01 o 
  -5  10   9        8.02        6.96      0.85 o 
  -4  10   9        1.44        0.69      0.44 o 
  -3  10   9        9.01       12.06      0.85 o 
  -2  10   9       11.84        9.89      0.80 o 
  -1  10   9        1.74        1.44      0.58 o 
   0  10   9        3.96        4.28      0.70 o 
   1  10   9       56.47       71.16      2.64 o 
  -5  11   9       13.03       15.73      1.16 o 
  -4  11   9        0.33        0.30      0.44 o 
  -3  11   9       13.17       12.00      0.87 o 
  -2  11   9        2.18        1.26      0.49 o 
  -1  11   9      122.79      125.43      2.41 o 
   0  11   9        0.00       -0.44      0.51 o 
  -4  12   9        0.12       -0.35      0.48 o 
  -3  12   9        4.10        4.39      0.62 o 
  -2  12   9       17.69       15.12      0.96 o 
  -1  12   9       64.29       63.42      1.90 o 
   0  12   9       78.35       85.23      3.78 o 
  -4  13   9        3.73        4.15      0.71 o 
  -3  13   9        0.10        0.27      0.45 o 
  -2  13   9        5.51        7.28      0.79 o 
  -1  13   9       77.60       79.48      1.91 o 
   0  13   9        8.18        6.29      0.84 o 
  -4  14   9        7.88        9.24      0.92 o 
  -3  14   9       30.16       31.41      1.23 o 
  -2  14   9        4.77        4.11      0.66 o 
  -1  14   9       13.31       11.46      1.02 o 
  -3  15   9        3.12        3.64      0.63 o 
  -2  15   9        7.36        8.15      0.80 o 
  -1  15   9        7.09        6.54      1.74 o 
  -5   0  10       14.65       16.05      1.28 o 
  -4   0  10        1.29        1.20      0.71 o 
  -3   0  10       21.38       24.81      1.64 o 
  -2   0  10        8.85        8.43      0.91 o 
  -1   0  10        8.34       11.68      1.05 o 
   0   0  10        8.87       10.75      1.27 o 
  -5   1  10        3.35        4.00      0.56 o 
  -4   1  10        0.06        0.61      0.41 o 
  -3   1  10       15.56       14.02      0.85 o 
  -2   1  10        6.24        7.11      0.62 o 
  -1   1  10       10.95       15.73      0.85 o 
   0   1  10        0.01       -0.34      0.38 o 
  -5   2  10        0.08       -0.11      0.37 o 
  -4   2  10        1.36        0.75      0.45 o 
  -3   2  10       43.44       44.37      1.26 o 
  -2   2  10        2.54        4.16      0.49 o 
  -1   2  10       14.50       14.51      0.80 o 
   0   2  10        0.45        0.98      0.80 o 
  -5   3  10       19.16       21.68      1.02 o 
  -4   3  10        0.12       -0.12      0.52 o 
  -3   3  10        0.00        0.24      0.38 o 
  -2   3  10        0.47        0.85      0.38 o 
  -1   3  10        1.68        1.37      0.43 o 
   0   3  10        6.68        4.51      0.65 o 
  -5   4  10       50.36       57.37      1.64 o 
  -4   4  10        1.85        1.88      0.46 o 
  -3   4  10        0.32       -0.20      0.35 o 
  -2   4  10        0.21        0.14      0.41 o 
  -1   4  10       11.53       11.95      0.86 o 
   0   4  10        1.42        2.12      0.85 o 
  -5   5  10        3.45        3.05      0.90 o 
  -4   5  10        6.65        8.25      0.67 o 
  -3   5  10        2.33        4.14      0.53 o 
  -2   5  10       12.14       12.33      1.41 o 
  -1   5  10       23.81       25.59      1.83 o 
   0   5  10       49.25       52.28      1.52 o 
  -5   6  10        0.00        0.34      0.46 o 
  -4   6  10       62.95       69.10      1.90 o 
  -3   6  10        4.09        3.80      0.60 o 
  -2   6  10        7.85        7.56      0.73 o 
  -1   6  10        0.30       -0.46      0.46 o 
   0   6  10        1.38        1.16      0.51 o 
  -4   7  10        1.20        2.30      0.54 o 
  -3   7  10        1.51        1.52      0.51 o 
  -2   7  10       27.16       32.11      1.77 o 
  -1   7  10       15.44       15.52      0.99 o 
   0   7  10        6.16        4.90      0.74 o 
  -4   8  10       16.10       18.29      1.09 o 
  -3   8  10        0.01       -0.42      0.42 o 
  -2   8  10        0.08       -0.08      0.45 o 
  -1   8  10        0.44        1.62      0.53 o 
  -4   9  10        0.84        1.04      0.55 o 
  -3   9  10        1.46        1.16      0.50 o 
  -2   9  10        2.79        1.27      0.52 o 
  -1   9  10        6.16        7.40      0.76 o 
  -3  10  10        0.00        0.10      0.44 o 
  -2  10  10       11.02       11.45      0.89 o 
  -1  10  10        8.24        6.44      0.73 o 
  -3  11  10       11.50       13.50      1.39 o 
  -2  11  10       43.07       48.41      1.51 o 
                                                 
