# Supplementary material for: 5-Cyano-1,3-phenyl­ene di­acetate
Source: Acta Crystallogr Sect E Struct Rep Online. 2014 May 24;70(Pt 6):o712. doi: 10.1107/S1600536814011374 (PMC4051073; doi:10.1107/S1600536814011374)
Supplement: Supplementary file 3 [file e-70-0o712-Isup3.mol]

Untitled Document-3
  ChemDraw05021412062D

 28 28  0  0  0  0  0  0  0  0999 V2000
    1.2523    1.2659    0.0000 C   0  0  0  0  0  0  0  0  0  0  0  0
    1.2523    0.4409    0.0000 C   0  0  0  0  0  0  0  0  0  0  0  0
    1.9668    0.0284    0.0000 C   0  0  0  0  0  0  0  0  0  0  0  0
    2.6813    0.4409    0.0000 C   0  0  0  0  0  0  0  0  0  0  0  0
    2.6813    1.2659    0.0000 C   0  0  0  0  0  0  0  0  0  0  0  0
    1.9668    1.6784    0.0000 C   0  0  0  0  0  0  0  0  0  0  0  0
    3.3957    1.6784    0.0000 C   0  0  0  0  0  0  0  0  0  0  0  0
    3.3957    2.5034    0.0000 O   0  0  0  0  0  0  0  0  0  0  0  0
    4.1102    1.2659    0.0000 O   0  0  0  0  0  0  0  0  0  0  0  0
    4.1102    0.4409    0.0000 C   0  0  0  0  0  0  0  0  0  0  0  0
    1.9668   -0.7966    0.0000 O   0  0  0  0  0  0  0  0  0  0  0  0
    1.1699   -1.0101    0.0000 C   0  0  0  0  0  0  0  0  0  0  0  0
    0.9564   -1.8070    0.0000 C   0  0  0  0  0  0  0  0  0  0  0  0
    0.1595   -2.0205    0.0000 C   0  0  0  0  0  0  0  0  0  0  0  0
   -0.0540   -2.8174    0.0000 C   0  0  0  0  0  0  0  0  0  0  0  0
   -0.8509   -3.0310    0.0000 C   0  0  0  0  0  0  0  0  0  0  0  0
   -1.0645   -3.8278    0.0000 C   0  0  0  0  0  0  0  0  0  0  0  0
   -1.8614   -4.0414    0.0000 C   0  0  0  0  0  0  0  0  0  0  0  0
   -2.0749   -4.8383    0.0000 C   0  0  0  0  0  0  0  0  0  0  0  0
    0.8398    1.9804    0.0000 O   0  0  0  0  0  0  0  0  0  0  0  0
    0.0148    1.9804    0.0000 C   0  0  0  0  0  0  0  0  0  0  0  0
   -0.3977    2.6948    0.0000 C   0  0  0  0  0  0  0  0  0  0  0  0
   -1.2227    2.6948    0.0000 C   0  0  0  0  0  0  0  0  0  0  0  0
   -1.6352    3.4093    0.0000 C   0  0  0  0  0  0  0  0  0  0  0  0
   -2.4602    3.4093    0.0000 C   0  0  0  0  0  0  0  0  0  0  0  0
   -2.8727    4.1238    0.0000 C   0  0  0  0  0  0  0  0  0  0  0  0
   -3.6977    4.1238    0.0000 C   0  0  0  0  0  0  0  0  0  0  0  0
   -4.1102    4.8383    0.0000 C   0  0  0  0  0  0  0  0  0  0  0  0
  1  2  2  0      
  2  3  1  0      
  3  4  2  0      
  4  5  1  0      
  5  6  2  0      
  6  1  1  0      
  5  7  1  0      
  7  8  2  0      
  7  9  1  0      
  9 10  1  0      
  3 11  1  0      
 11 12  1  0      
 12 13  1  0      
 13 14  1  0      
 14 15  1  0      
 15 16  1  0      
 16 17  1  0      
 17 18  1  0      
 18 19  1  0      
  1 20  1  0      
 20 21  1  0      
 21 22  1  0      
 22 23  1  0      
 23 24  1  0      
 24 25  1  0      
 25 26  1  0      
 26 27  1  0      
 27 28  1  0      
M  END
